# Supplementary material for: Evidence for Shared Cognitive Processing of Pitch in Music and Language
Source: PLoS One. 2013 Aug 15;8(8):e73372. doi: 10.1371/journal.pone.0073372 (PMC3744486; doi:10.1371/journal.pone.0073372)
Supplement: Archive S1 — Participant Background Questionnaire and Data. This archive (.zip) contains a copy of the self-report music and language background instrument (Portable Document Format, .pdf) and participants' summarized responses (OpenDocument Spreadsheet, .ods). (ZIP) [file pone.0073372.s001.zip]

Archive with 2 entries (2 files):
- Participant-Questionairre.pdf
- Participant-Questionairres-Summary.ods
