# Supplementary material for: Evidence for Shared Cognitive Processing of Pitch in Music and Language
Source: PLoS One. 2013 Aug 15;8(8):e73372. doi: 10.1371/journal.pone.0073372 (PMC3744486; doi:10.1371/journal.pone.0073372)
Supplement: Archive S1 — Participant Background Questionnaire and Data. This archive (.zip) contains a copy of the self-report music and language background instrument (Portable Document Format, .pdf) and participants' summarized responses (OpenDocument Spreadsheet, .ods). (ZIP) [file pone.0073372.s001.zip › Participant-Questionairres-Summary.ods]

## Sheet: Sheet1
Subject	Age.Current	Sex	RightHanded	Num.Languages	Age.L2.Begun	Speaking	Understanding	Reading	Writing	Hearing.Problems	Played.Instrument	Num.Instruments	Best.Instrument	Years.Played	Instrument.Proficiency	Choir	Years.Choir	Music.Lessons	Lesson.Style	Years.Lessons	Type.Lessons	Last.Lesson.Years.Ago	Last.Practice.Years.Ago	Music.Theory	Music.Theory.Years	Music.Degree	Daily.Listening.Hours
2	18	F	Y	3	14	4	5	6	5	N	Y	1	PIANO	1	4	N	0	Y	NA	1	PRIVATE LESSONS, SCHOOL	7	7	N	NA	N	4
3	19	M	Y	2	10	6	5	4	7	N	N	0	NA	0	0	Y	3	N	NA	NA	NA	NA	NA	N	NA	N	0.75
5	20	F	Y	2	14	3	5	5	6	N	Y	2	GUITAR	1	5	Y	2	N	NA	NA	SCHOOL	NA	NA	N	NA	N	3
6	20	F	Y	2	14	1	2	1	1	N	Y	1	TRUMPET	1	2	N	0	N	NA	NA	SCHOOL	7	7	N	NA	N	3
7	21	F	Y	2	15	5	7	5	2	N	Y	2	PIANO	2	9	Y	14	Y	BASIC, CLASSICAL	2	CHURCH, PRIVATE LESSONS, SCHOOL, SELF	8	8	Y	7	N	18
8	19	M	Y	2	13	7	8	8	6	N	Y	2	TRUMPET	7	8	N	0	Y	CLASSICAL	3	SCHOOL	3	0.5	N	NA	N	1.5
9	19	M	Y	3	13	1	1	1	1	N	Y	2	ALTO SAX	7	6	N	0	Y	CLASSICAL, ENSEMBLE	1	PRIVATE LESSONS, SCHOOL	3	0	N	NA	N	3
10	21	F	A	3	6	6	8	7	6	N	Y	2	FLUTE	12	10	Y	1	Y	CLASSICAL - MODERN	5	PRIVATE LESSONS, SCHOOL, SELF	7	0.0192307692	N	NA	N	2.5
11	18	F	Y	NA	NA	NA	NA	NA	0	N	N	0	NA	0	0	Y	1	N	NA	NA	NA	NA	NA	N	NA	N	2
12	18	F	Y	2	14	NA	NA	NA	NA	N	Y	3	PIANO	12	8	Y	6	Y	CLASSICAL	7	CHURCH, PRIVATE LESSONS, SCHOOL	1	1	Y	11	N	4
14	21	M	Y	2	11	3	3	4	2	N	Y	1	GUITAR	4	3	Y	2	Y	ROCK	2	PRIVATE LESSONS	3	1	Y	1	N	4
17	19	F	Y	2	14	3	4	5	5	N	Y	2	FLUTE	6	7	Y	6	Y	CLASSICAL, CONTEMPORARY	3	CHURCH, PRIVATE LESSONS, SCHOOL	1	1	Y	4	N	3.5
18	21	F	Y	2	15	5	5	5	8	N	Y	3	PIANO	13	8	Y	6	Y	"EVERYTHING"	10	PRIVATE LESSONS, SCHOOL, SELF	3	2	N	NA	N	3
19	21	F	Y	2	15	3	4	4	3	N	Y	4	CLARINET	6	9	Y	5	Y	BAND	6	FRIENDS/FAMILY, PRIVATE LESSONS, SCHOOL, SELF	2	1	N	NA	N	6
20	21	M	Y	3	12	8	9	10	10	N	N	0	NA	0	0	N	0	Y	VOICE	5	NA	NA	NA	N	NA	N	2
21	30	M	Y	NA	NA	NA	NA	NA	NA	N	Y	1	GUITAR	10	"BELOW AVERAGE"	N	0	Y	ROCK	10	PRIVATE LESSONS	8	5	N	NA	N	1.5
22	22	M	Y	NA	NA	NA	NA	NA	NA	N	Y	0	NA	0	0	Y	9	Y	CLASSICAL	6	CHURCH, FRIENDS/FAMILY, PRIVATE LESSONS, SCHOOL, SELF	0	0	Y	4	Y	4
23	27	F	Y	3	16	1	1	1	1	N	Y	2	PIANO	17	6	Y	14	Y	CLASSICAL	6	CHURCH, PRIVATE LESSONS, SCHOOL, SELF	8	0	Y	5	N	14
