# Supplementary material for: Evidence for Shared Cognitive Processing of Pitch in Music and Language
Source: PLoS One. 2013 Aug 15;8(8):e73372. doi: 10.1371/journal.pone.0073372 (PMC3744486; doi:10.1371/journal.pone.0073372)
Supplement: Archive S2 — Stimulus Generation Scripts. This archive (.zip) contains the Praat scripts used to generate auditory stimuli and the MATLAB scripts used to generate visual stimuli. All scripts (.praat, .m) are plain text files. (ZIP) [file pone.0073372.s002.zip]

Archive with 9 entries (9 files):
- Auditory_Control_Clicks.praat
- Auditory_Control_Tones.praat
- DrawThenSaveGabors.m
- HLH_Script.praat
- HML_Script.praat
- LHL_Script.praat
- LMH_Script.praat
- Music_All_Script.praat
- visionShellGaborVectorized.m
