# Supplementary material for: Evidence for Shared Cognitive Processing of Pitch in Music and Language
Source: PLoS One. 2013 Aug 15;8(8):e73372. doi: 10.1371/journal.pone.0073372 (PMC3744486; doi:10.1371/journal.pone.0073372)
Supplement: Archive S2 — Stimulus Generation Scripts. This archive (.zip) contains the Praat scripts used to generate auditory stimuli and the MATLAB scripts used to generate visual stimuli. All scripts (.praat, .m) are plain text files. (ZIP) [file pone.0073372.s002.zip › Auditory_Control_Clicks.praat]

outputdir$ = "C:\Documents and Settings\Tyler\Desktop\Music_Language\Auditory_Control_Clicks\done\"
n = -600
repeat

	myRate = 30 * 2^(n / 1200)
	flutterName$ = "toneComplex_" + "'n'"
	Create Sound from tone complex... 'flutterName$' 0.0 1.0 44100 Cosine myRate myRate myRate 1
	lowHz = myRate - 1
	highHz = myRate + 1
	To Manipulation... 0.01 lowHz highHz
	Extract pulses
	To Sound (pulse train)... 44100 1 0.05 2000
	select Sound untitled
	Filter (pass Hann band)... 2000 4000 1000
	select Sound untitled_band
	outputname$ = outputdir$ + "Clx_" + "'n'" + ".wav"
	Write to WAV file... 'outputname$'
	
	select Sound 'flutterName$'
	Remove
	select Manipulation 'flutterName$'
	Remove
	select PointProcess untitled
	Remove
	select Sound untitled
	Remove
	select Sound untitled_band
	Remove

	n = n + 40

until n > 600
