# Supplementary material for: Evidence for Shared Cognitive Processing of Pitch in Music and Language
Source: PLoS One. 2013 Aug 15;8(8):e73372. doi: 10.1371/journal.pone.0073372 (PMC3744486; doi:10.1371/journal.pone.0073372)
Supplement: Archive S2 — Stimulus Generation Scripts. This archive (.zip) contains the Praat scripts used to generate auditory stimuli and the MATLAB scripts used to generate visual stimuli. All scripts (.praat, .m) are plain text files. (ZIP) [file pone.0073372.s002.zip › Auditory_Control_Tones.praat]

# script to create pure tones from +/- 30 cents
# in steps of 
# centered at 233Hz for use in a discrimination
# experiment as an auditory control.
# Copyright (c) 2008 Tyler Perrachione tkp@mit.edu

outputdir$ = "C:\Documents and Settings\Tyler\Desktop\Music_Language\Auditory_Control_Tones\done\"

baseFrequency = 233	
delta_cents = -30
toneDuration = 1.0

repeat
	toneFrequency = baseFrequency * (2^(delta_cents / 1200))
	toneName$ = "Tone" + "'delta_cents'"
	Create Sound from tone complex... 'toneName$' 0.0 toneDuration 44100 Cosine toneFrequency toneFrequency toneFrequency 1

	outputname$ = outputdir$ + toneName$ + ".wav"
	select Sound 'toneName$'
	Write to WAV file... 'outputname$'

	delta_cents = delta_cents + 2

until delta_cents > 30
