# Supplementary material for: Evidence for Shared Cognitive Processing of Pitch in Music and Language
Source: PLoS One. 2013 Aug 15;8(8):e73372. doi: 10.1371/journal.pone.0073372 (PMC3744486; doi:10.1371/journal.pone.0073372)
Supplement: Archive S2 — Stimulus Generation Scripts. This archive (.zip) contains the Praat scripts used to generate auditory stimuli and the MATLAB scripts used to generate visual stimuli. All scripts (.praat, .m) are plain text files. (ZIP) [file pone.0073372.s002.zip › DrawThenSaveGabors.m]

% using vision shell Gabor

p.aspect_ratio      = 1.0;  % 1.0 for typical ciruclar grating, less than one for ovular grating
p.period            = 16;   % pixels per cycle of grating
p.radius            = 90;   % size of grating
p.grating_angle     = -45;  % orientation of grating
p.envelope_angle    = -45;  % 
p.adjust_axis       = 0;    % which axis of the gabor varies (only matters if envelope is ovalar)
p.phase             = pi/2; % phase of the grating
p.sigma             = .25;  % std of the gaussian envelope
p.mean_index        = 124;  % mean brightness of gabor, same as background brightness
p.contrast          = 1;    % contrast of carrier signal (grating)

imageArray2 = visionShellGaborVectorized(p);

showAndSave(imageArray2, 'temp', 'jpg')
