# Supplementary material for: Evidence for Shared Cognitive Processing of Pitch in Music and Language
Source: PLoS One. 2013 Aug 15;8(8):e73372. doi: 10.1371/journal.pone.0073372 (PMC3744486; doi:10.1371/journal.pone.0073372)
Supplement: Archive S2 — Stimulus Generation Scripts. This archive (.zip) contains the Praat scripts used to generate auditory stimuli and the MATLAB scripts used to generate visual stimuli. All scripts (.praat, .m) are plain text files. (ZIP) [file pone.0073372.s002.zip › HLH_Script.praat]

#

#  This script is for the HLH Linguistic Stimuli only.

#


n = -300

repeat 

	Read from file... E:\Music_Language\ling_stim\originals\HLH1.wav

	To Manipulation... 0.01 50 600

	select Sound HLH1

	Remove

	select Manipulation HLH1

	Extract pitch tier

	scalefactor = 1/12

	

	for mycol from 25 to 35

		Formula... if (col = mycol) then self * 2^((scalefactor * n) / 1200) else self fi 

		scalefactor = scalefactor + (1/12)

	endfor

	

	Formula... if (col > 35 and col < 72) then self * 2^(n / 1200) else self fi 

	

	

	for mycol from 72 to 82

		Formula... if (col = mycol) then self * 2^((scalefactor * n) / 1200) else self fi 

		scalefactor = scalefactor - (1/12)

	endfor

	

	select Manipulation HLH1

	plus PitchTier untitled

	Replace pitch tier

	select Manipulation HLH1

	Get resynthesis (PSOLA)

	

	n$ = "'n'"


	outputdir$ = "E:\Music_Language\ling_stim\"

	outputname$ = outputdir$ + "Lg_HLH_" + n$ + ".wav"


	select Sound HLH1

	Write to WAV file... 'outputname$'


	select Sound HLH1

	Remove

	select Manipulation HLH1

	Remove

	select PitchTier untitled

	Remove

		

	n = n + 20


until n > 300
