# Supplementary material for: Evidence for Shared Cognitive Processing of Pitch in Music and Language
Source: PLoS One. 2013 Aug 15;8(8):e73372. doi: 10.1371/journal.pone.0073372 (PMC3744486; doi:10.1371/journal.pone.0073372)
Supplement: Archive S2 — Stimulus Generation Scripts. This archive (.zip) contains the Praat scripts used to generate auditory stimuli and the MATLAB scripts used to generate visual stimuli. All scripts (.praat, .m) are plain text files. (ZIP) [file pone.0073372.s002.zip › LMH_Script.praat]

#

#  This script is for the LMH Linguistic Stimuli only.

#


# n = number of cents to change stimulus by; from -300 to 300 step 20

n = -300


repeat 

	# open the original file Laura recorded for pitch manipulation

	Read from file... E:\Music_Language\ling_stim\originals\LMH1.wav

	To Manipulation... 0.01 50 600

	select Sound LMH1

	Remove

	select Manipulation LMH1

	Extract pitch tier

	

	# scalefactor = 1 / ncols in the dynamic range between pitch levels

	# this is essentially a % of how much to displace each pitch point 

	# between the unchanged portion and the middle syllable target region

	scalefactor = 1/26

	for mycol from 27 to 51

		Formula... if (col = mycol) then self * 2^((scalefactor * n) / 1200) else self fi 

		scalefactor = scalefactor + (1/26)

	endfor

	

	# change the pitch of the middle syllable target region

	Formula... if (col > 51 and col < 65) then self * 2^(n / 1200) else self fi 

	

	# return scalefactor to 1, so we can reduce the pitch by successively smaller fractions

	scalefactor = 1

	for mycol from 65 to 75

		# minus number of 1 / ncols in the upward transition region.

		scalefactor = scalefactor - (1/12)

		Formula... if (col = mycol) then self * 2^((scalefactor * n) / 1200) else self fi 

	endfor

	

	# resynthesize the sound with the new pitch tier

	select Manipulation LMH1

	plus PitchTier untitled

	Replace pitch tier

	select Manipulation LMH1

	Get resynthesis (PSOLA)

	

	# write the output sound file and clean up

	outputdir$ = "E:\Music_Language\ling_stim\"

	outputname$ = outputdir$ + "Lg_LMH1_" + "'n'" + ".wav"


	select Sound LMH1

	Write to WAV file... 'outputname$'


	select Sound LMH1

	Remove

	select Manipulation LMH1

	Remove

	select PitchTier untitled

	Remove

		

	# move to the next manipulation (20 cents up) and repeat.

	n = n + 20


until n > 300
