# Supplementary material for: Evidence for Shared Cognitive Processing of Pitch in Music and Language
Source: PLoS One. 2013 Aug 15;8(8):e73372. doi: 10.1371/journal.pone.0073372 (PMC3744486; doi:10.1371/journal.pone.0073372)
Supplement: Archive S2 — Stimulus Generation Scripts. This archive (.zip) contains the Praat scripts used to generate auditory stimuli and the MATLAB scripts used to generate visual stimuli. All scripts (.praat, .m) are plain text files. (ZIP) [file pone.0073372.s002.zip › Music_All_Script.praat]

#

#  This script is for the MUSIC Stimuli only.

#


for j from 1 to 2

	for k from 1 to 4

	

		if k = 1

			tonepattern$ = "HLH"	

		elsif k = 2

			tonepattern$ = "HML"

		elsif k = 3

			tonepattern$ = "LHL"

		elsif k = 4

			tonepattern$ = "LMH"

		endif

	

		n = -300

		repeat

			inputdir$ = "E:\Music_Language\music_stim\"  

			readfrom$ = tonepattern$ + "'j'" + "m"

			readfromfile$ = inputdir$ + readfrom$ + ".wav"


			Read from file... 'readfromfile$'

			To Manipulation... 0.01 50 600

			select Sound 'readfrom$'

			Remove

		

			# MODIFY THE PITCH TIER FOR THE NEW MIDDLE NOTE

			select Manipulation 'readfrom$'

			Extract pitch tier

			Formula... if (x > 0.28 and x < 0.59) then self * 2^(n / 1200) else self fi 

			select Manipulation 'readfrom$'

			plus PitchTier untitled

			Replace pitch tier


			# REMOVE PULSES FROM FIRST NOTE TO AVOID ECHO EFFECT

			select Manipulation 'readfrom$'

			Extract pulses

			Remove points between... 0 0.28

			select Manipulation 'readfrom$'

			plus PointProcess untitled

			Replace pulses


			# RESYNTHESIZE AND SAVE

			select Manipulation 'readfrom$'

			Get resynthesis (PSOLA)

			

			outputdir$ = "E:\Music_Language\music_stim\"

			outputname$ = outputdir$ + readfrom$ + "_" + "'n'" + ".wav"

		

			select Sound 'readfrom$'

			Write to WAV file... 'outputname$'

		

			select Sound 'readfrom$'

			Remove

			select Manipulation 'readfrom$'

			Remove

			select PitchTier untitled

			Remove

			select PointProcess untitled

			Remove

				

			n = n + 20

		

		until n > 300

		

	endfor


endfor
