# Supplementary material for: Evidence for Shared Cognitive Processing of Pitch in Music and Language
Source: PLoS One. 2013 Aug 15;8(8):e73372. doi: 10.1371/journal.pone.0073372 (PMC3744486; doi:10.1371/journal.pone.0073372)
Supplement: Archive S2 — Stimulus Generation Scripts. This archive (.zip) contains the Praat scripts used to generate auditory stimuli and the MATLAB scripts used to generate visual stimuli. All scripts (.praat, .m) are plain text files. (ZIP) [file pone.0073372.s002.zip › visionShellGaborVectorized.m]

function [imageArray] = visionShellGaborVectorized(p, preview)

% p is a struct with the following fields
%
% p.Mx               
% p.My
% p.radius
% p.period
% p.grating_angle
% p.envelope_angle
% p.aspect_ratio
% p.adjust_axis
% p.phase
% p.sigma
% p.mean_index
% p.contrast
%
% demo
% p.radius            = 90;
% p.period            = 16;
% p.grating_angle     = -45;
% p.envelope_angle    = 0;
% p.aspect_ratio      = 1;
% p.adjust_axis       = 0;
% p.phase             = pi/2;
% p.sigma             = .25;
% p.mean_index        = 124;
% p.contrast          = 1;

        
% grab parameters
if (nargin == 1)
    preview = 0;
end

radius          = p.radius;
period          = p.period;
grating_angle   = p.grating_angle;
envelope_angle  = p.envelope_angle;
aspect_ratio    = p.aspect_ratio;
adjust_axis     = p.adjust_axis;
phase           = p.phase;
sigma           = p.sigma;
mean_index      = p.mean_index;
contrast        = p.contrast;


% get angle	
theta               = -grating_angle/180 * pi;				% angle of sinwave grating
if (adjust_axis == 0)
    envelope_theta 	= -(envelope_angle+90)/180 * pi;		% angle of gaussian envelope
else
    envelope_theta 	= -(envelope_angle)/180 * pi;			% angle of gaussian envelope
end

stdev               = radius * sigma/(sqrt(2));				% standard deviation of gaussian (in pixels)
					
imageArray=[];
Mx = radius;
My = radius;

[X,Y] = meshgrid(1:radius*2,1:radius*2);

% rotate grating
hprime = (X-Mx) * cos(theta) + (Y-My) * sin(theta);
vprime = -(X-Mx) * sin(theta) + (Y-My) * cos(theta);

% rotate gaussian
e_hprime = (X-Mx) * cos(envelope_theta) + (Y-My) * sin(envelope_theta);
e_vprime = -(X-Mx) * sin(envelope_theta) + (Y-My) * cos(envelope_theta);

%calculate the luminance
if (adjust_axis == 0)	%adjust the x axis
    imageArray = mean_index * (1 + (1 * sin(2*pi*hprime/period + pi/2+2*pi*phase) .* (exp (-.5 * ((e_hprime)/stdev).*((e_hprime)/stdev) - .5 * (((1/aspect_ratio).*(1/aspect_ratio) * (e_vprime)/stdev) .* ((e_vprime)/stdev) ))) ));
else					%adjust the y axis
    imageArray = mean_index * (1 + (1 * sin(2*pi*hprime/period + pi/2+2*pi*phase) .* (exp (-.5 * ((e_hprime)/stdev).*((e_hprime)/stdev) - .5 * (((aspect_ratio)*(aspect_ratio) * (e_vprime)/stdev) .* ((e_vprime)/stdev) ))) ));
end

imageArray = round(imageArray);

imageArray(find(imageArray < mean_index-124)) = mean_index-124;
imageArray(find(imageArray > mean_index+124)) = mean_index+124;
    
if (preview)
    imshow(imageArray/255);
end

            
