# Supplementary material for: Evidence for Shared Cognitive Processing of Pitch in Music and Language
Source: PLoS One. 2013 Aug 15;8(8):e73372. doi: 10.1371/journal.pone.0073372 (PMC3744486; doi:10.1371/journal.pone.0073372)
Supplement: Archive S3 — Stimulus Files. This archive (.zip) contains the stimulus files from each condition used in the experiment. Audio files are waveform audio file format (.wav) and image files are bitmap image files (.bmp). (ZIP) [file pone.0073372.s003.zip]

Archive with 346 entries (341 files):
- Clicks/
- Clicks/Clx_400.wav
- Clicks/Clx_520.wav
- Clicks/Clx_280.wav
- Clicks/Clx_40.wav
- Clicks/Clx_-280.wav
- Clicks/Clx_-600.wav
- Clicks/Clx_-480.wav
- Clicks/Clx_-120.wav
- Clicks/Clx_240.wav
- Clicks/Clx_-560.wav
- Clicks/Clx_0.wav
- Clicks/Clx_120.wav
- Clicks/Clx_-520.wav
- Clicks/Clx_-200.wav
- Clicks/Clx_200.wav
- Clicks/Clx_-400.wav
- Clicks/Clx_160.wav
- Clicks/Clx_560.wav
- Clicks/Clx_-320.wav
- Clicks/Clx_-360.wav
- Clicks/Clx_-80.wav
- Clicks/Clx_-40.wav
- Clicks/Clx_-240.wav
- Clicks/Clx_320.wav
- Clicks/Clx_480.wav
- Clicks/Clx_440.wav
- Clicks/Clx_-160.wav
- Clicks/Clx_-440.wav
- Clicks/Clx_80.wav
- Clicks/Clx_600.wav
- Clicks/Clx_360.wav
- Gabors/
- Gabors/Gabor_440.bmp
- Gabors/Gabor_280.bmp
- Gabors/Gabor_-40.bmp
- Gabors/Gabor_-80.bmp
- Gabors/Gabor_200.bmp
- Gabors/Gabor_320.bmp
- Gabors/Gabor_-320.bmp
- Gabors/Gabor_480.bmp
- Gabors/Gabor_0.bmp
- Gabors/Gabor_-200.bmp
- Gabors/Gabor_-280.bmp
- Gabors/Gabor_-520.bmp
- Gabors/Gabor_80.bmp
- Gabors/Gabor_-240.bmp
- Gabors/Gabor_-560.bmp
- Gabors/Gabor_400.bmp
- Gabors/Gabor_360.bmp
- Gabors/Gabor_560.bmp
- Gabors/Gabor_120.bmp
- Gabors/Gabor_40.bmp
- Gabors/Gabor_160.bmp
- Gabors/Gabor_-600.bmp
- Gabors/Gabor_-120.bmp
- Gabors/Gabor_-160.bmp
- Gabors/Gabor_-360.bmp
- Gabors/Gabor_-400.bmp
- Gabors/Gabor_-480.bmp
- Gabors/Gabor_-440.bmp
- Gabors/Gabor_240.bmp
- Gabors/Gabor_520.bmp
- Gabors/Gabor_600.bmp
- Language/
- Language/HML_220.wav
- Language/LHL_220.wav
- Language/LHL_180.wav
- Language/HML_240.wav
- Language/HLH_-240.wav
- Language/HLH_-280.wav
- Language/LMH_140.wav
- Language/LHL_-160.wav
- Language/HML_-100.wav
- Language/HLH_160.wav
- Language/LHL_-60.wav
- Language/HML_260.wav
- Language/LMH_-200.wav
- Language/LHL_280.wav
- Language/LHL_-180.wav
- Language/HLH_120.wav
- Language/LHL_-200.wav
- Language/HML_-200.wav
- Language/LMH_-120.wav
- Language/HML_-160.wav
- Language/HLH_-200.wav
- Language/HML_-220.wav
- Language/LMH_-140.wav
- Language/LMH_-80.wav
- Language/HML_-240.wav
- Language/LHL_120.wav
- Language/HML_100.wav
- Language/HML_-140.wav
- Language/LHL_240.wav
- Language/LMH_-20.wav
- Language/HLH_100.wav
- Language/LMH_-260.wav
- Language/LMH_60.wav
- Language/LHL_80.wav
- Language/HML_20.wav
- Language/LMH_40.wav
- Language/HLH_-100.wav
- Language/HLH_200.wav
- Language/LHL_100.wav
- Language/HLH_-40.wav
- Language/LMH_300.wav
- Language/HLH_-180.wav
- Language/LHL_0.wav
- Language/LHL_-300.wav
- Language/HML_-300.wav
- Language/HML_0.wav
- Language/HLH_240.wav
- Language/LMH_120.wav
- Language/LMH_-240.wav
- Language/HLH_80.wav
- Language/HML_280.wav
- Language/LHL_60.wav
- Language/LHL_-100.wav
- Language/HML_-60.wav
- Language/HML_-280.wav
- Language/LHL_-40.wav
- Language/LMH_260.wav
- Language/LMH_100.wav
- Language/HLH_-220.wav
- Language/HLH_-160.wav
- Language/HLH_-20.wav
- Language/LHL_-240.wav
- Language/HLH_140.wav
- Language/LMH_-60.wav
- Language/LMH_80.wav
- Language/HLH_280.wav
- Language/LMH_-220.wav
- Language/LMH_-180.wav
- Language/HLH_60.wav
- Language/LHL_40.wav
- Language/HLH_0.wav
- Language/LMH_20.wav
- Language/LHL_20.wav
- Language/HLH_-140.wav
- Language/LHL_300.wav
- Language/LMH_200.wav
- Language/LHL_-220.wav
- Language/LHL_-20.wav
- Language/HLH_-260.wav
- Language/HML_120.wav
- Language/HLH_-120.wav
- Language/LHL_-80.wav
- Language/LMH_-160.wav
- Language/HML_60.wav
- Language/LHL_200.wav
- Language/LMH_220.wav
- Language/LMH_-100.wav
- Language/LMH_-300.wav
- Language/HML_300.wav
- Language/HLH_-300.wav
- Language/HML_-40.wav
- Language/HLH_20.wav
- Language/LMH_-40.wav
- Language/HML_-120.wav
- Language/LMH_280.wav
- Language/HLH_-60.wav
- Language/LHL_140.wav
- Language/HML_-260.wav
- Language/LHL_260.wav
- Language/HML_160.wav
- Language/HML_180.wav
- Language/HML_200.wav
- Language/LMH_180.wav
- Language/HML_80.wav
- Language/LMH_0.wav
- Language/LHL_-120.wav
- Language/HLH_260.wav
- Language/LHL_-280.wav
- Language/LMH_-280.wav
- Language/LHL_-260.wav
- Language/HML_-180.wav
- Language/HML_40.wav
- Language/LMH_160.wav
- Language/HLH_180.wav
- Language/HML_140.wav
- Language/LMH_240.wav
- Language/HLH_40.wav
- Language/HML_-20.wav
- Language/LHL_160.wav
- Language/HML_-80.wav
- Language/LHL_-140.wav
- Language/HLH_220.wav
- Language/HLH_300.wav
- Language/HLH_-80.wav
- Music/
- Music/HML_220.wav
- Music/LHL_220.wav
- Music/LHL_180.wav
- Music/HML_240.wav
- Music/HLH_-240.wav
- Music/HLH_-280.wav
- Music/LMH_140.wav
- Music/LHL_-160.wav
- Music/HML_-100.wav
- Music/HLH_160.wav
- Music/LHL_-60.wav
- Music/HML_260.wav
- Music/LMH_-200.wav
- Music/LHL_280.wav
- Music/LHL_-180.wav
- Music/HLH_120.wav
- Music/LHL_-200.wav
- Music/HML_-200.wav
- Music/LMH_-120.wav
- Music/HML_-160.wav
- Music/HLH_-200.wav
- Music/HML_-220.wav
- Music/LMH_-140.wav
- Music/LMH_-80.wav
- Music/HML_-240.wav
- Music/LHL_120.wav
- Music/HML_100.wav
- Music/HML_-140.wav
- Music/LHL_240.wav
- Music/LMH_-20.wav
- Music/HLH_100.wav
- Music/LMH_-260.wav
- Music/LMH_60.wav
- Music/LHL_80.wav
- Music/HML_20.wav
- Music/LMH_40.wav
- Music/HLH_-100.wav
- Music/HLH_200.wav
- Music/LHL_100.wav
- Music/HLH_-40.wav
- Music/LMH_300.wav
- Music/HLH_-180.wav
- Music/LHL_0.wav
- Music/LHL_-300.wav
- Music/HML_-300.wav
- Music/HML_0.wav
- Music/HLH_240.wav
- Music/LMH_120.wav
- Music/LMH_-240.wav
- Music/HLH_80.wav
- Music/HML_280.wav
- Music/LHL_60.wav
- Music/LHL_-100.wav
- Music/HML_-60.wav
- Music/HML_-280.wav
- Music/LHL_-40.wav
- Music/LMH_260.wav
- Music/LMH_100.wav
- Music/HLH_-220.wav
- Music/HLH_-160.wav
- Music/HLH_-20.wav
- Music/LHL_-240.wav
- Music/HLH_140.wav
- Music/LMH_-60.wav
- Music/LMH_80.wav
- Music/HLH_280.wav
- Music/LMH_-220.wav
- Music/LMH_-180.wav
- Music/HLH_60.wav
- Music/LHL_40.wav
- Music/HLH_0.wav
- Music/LMH_20.wav
- Music/LHL_20.wav
- Music/HLH_-140.wav
- Music/LHL_300.wav
- Music/LMH_200.wav
- Music/LHL_-220.wav
- Music/LHL_-20.wav
- Music/HLH_-260.wav
- Music/HML_120.wav
- Music/HLH_-120.wav
- Music/LHL_-80.wav
- Music/LMH_-160.wav
- Music/HML_60.wav
- Music/LHL_200.wav
- Music/LMH_220.wav
- Music/LMH_-100.wav
- Music/LMH_-300.wav
- Music/HML_300.wav
- Music/HLH_-300.wav
- Music/HML_-40.wav
- Music/HLH_20.wav
- Music/LMH_-40.wav
- Music/HML_-120.wav
- Music/LMH_280.wav
- Music/HLH_-60.wav
- Music/LHL_140.wav
- Music/HML_-260.wav
- Music/LHL_260.wav
- Music/HML_160.wav
- Music/HML_180.wav
- Music/HML_200.wav
- Music/LMH_180.wav
- Music/HML_80.wav
- Music/LMH_0.wav
- Music/LHL_-120.wav
- Music/HLH_260.wav
- Music/LHL_-280.wav
- Music/LMH_-280.wav
- Music/LHL_-260.wav
[truncated: 46 more entries]
