# Supplementary material for: Evidence for Shared Cognitive Processing of Pitch in Music and Language
Source: PLoS One. 2013 Aug 15;8(8):e73372. doi: 10.1371/journal.pone.0073372 (PMC3744486; doi:10.1371/journal.pone.0073372)
Supplement: Archive S4 — Aggregated Participant Behavioral Data. This archive (.zip) contains two spreadsheets (.ods) summarizing individual participants' performance on the various dependent measures. (ZIP) [file pone.0073372.s004.zip]

Archive with 2 entries (2 files):
- Experiment-Data-Format1.ods
- Experiment-Data-Format2.ods
