# Supplementary material for: Evidence for Shared Cognitive Processing of Pitch in Music and Language
Source: PLoS One. 2013 Aug 15;8(8):e73372. doi: 10.1371/journal.pone.0073372 (PMC3744486; doi:10.1371/journal.pone.0073372)
Supplement: Archive S4 — Aggregated Participant Behavioral Data. This archive (.zip) contains two spreadsheets (.ods) summarizing individual participants' performance on the various dependent measures. (ZIP) [file pone.0073372.s004.zip › Experiment-Data-Format1.ods]

## Sheet: Results-Summary_No100
SubNo	Subject	Condition	Contour	0	20	40	60	80	100	120	140	160	180	200	220	240	260	280	300	Hit	Miss	FA	CR	d.prime	sdt.B	sdt.D	sdt.C	sdt.beta	sdt.lnbeta	sdt.c	acc.overall	thresh.fp	thresh.rp	thresh.rp.real	A.prime	thresh.fp	thresh.fp2		0	20	40	60	80	100	120	140	160	180	200
2	sub2	Language	HLH	0.77	0.00	0.17	0.83	0.50	1.00	1.00	1.00	1.00	1.00	1.00	1.00	1.00	1.00	0.83	1.00	0.82	0.18	0.23	0.77	1.652	0.728	0.924	-0.098	0.851	-0.162	-0.098	0.808	60	100	100	0.871	60	180			0	0	0	0	1	1	1	1	1	1
2	sub2	Language	LMH	0.63	0.50	0.50	0.67	0.33	1.00	0.83	0.83	0.83	1.00	0.83	1.00	1.00	1.00	1.00	1.00	0.82	0.18	0.37	0.63	1.265	0.341	0.924	-0.292	0.692	-0.369	-0.292	0.775	100	100	100	0.818	100	180			0	0	0	0	1	1	1	1	1	1
2	sub2	Language	LHL	0.83	0.33	0.17	0.00	0.50	0.50	0.00	0.67	1.00	1.00	0.83	1.00	0.83	1.00	1.00	1.00	0.66	0.34	0.17	0.83	1.368	0.967	0.400	0.284	1.474	0.388	0.284	0.700	160	160	160	0.833	160	180			0	0	0	0	0	0	0	1	1	1
2	sub2	Language	HML	0.83	0.33	0.33	0.50	0.67	0.83	0.50	0.83	1.00	1.00	1.00	1.00	0.83	1.00	1.00	1.00	0.79	0.21	0.17	0.83	1.770	0.967	0.803	0.082	1.157	0.146	0.082	0.800	100	140	140	0.884	100	180			0	0	0	0	0	0	1	1	1	1
2	sub2	Language	All	0.77	0.29	0.29	0.50	0.50	0.83	0.58	0.83	0.96	1.00	0.92	1.00	0.92	1.00	0.96	1.00	0.77	0.23	0.23	0.77	1.474	0.728	0.746	-0.009	0.987	-0.013	-0.009	0.771	100	140	140	0.850	100	180			0	0	0	0	0	0	1	1	1	1
3	sub3	Language	HLH	1.00	0.00	0.17	0.33	0.00	0.33	0.50	0.50	0.67	0.50	0.83	1.00	0.83	1.00	1.00	1.00	0.58	0.42	0.00	1.00	3.061	2.865	0.196	1.335	59.478	4.086	1.335	0.683	200	200	200	0.893		200			0	0	0	0	0	0	0	0	0	1
3	sub3	Language	LMH	0.97	0.00	0.00	0.00	0.00	0.17	0.17	0.50	0.00	0.33	0.50	0.50	0.33	0.50	0.33	0.50	0.26	0.74	0.03	0.97	1.177	1.834	-0.657	1.246	4.331	1.466	1.246	0.433	320	320	320	0.775					0	0	0	0	0	0	0	0	0	0
3	sub3	Language	LHL	0.87	0.00	0.17	0.33	0.00	0.50	0.33	0.83	0.83	0.83	1.00	0.83	0.83	1.00	1.00	1.00	0.63	0.37	0.13	0.87	1.451	1.111	0.341	0.385	1.749	0.559	0.385	0.692	140	140	140	0.842	140	180			0	0	0	0	0	0	1	1	1	1
3	sub3	Language	HML	0.87	0.00	0.00	0.00	0.00	0.83	0.83	0.67	0.50	1.00	1.00	0.83	1.00	0.83	0.83	1.00	0.62	0.38	0.13	0.87	1.422	1.111	0.311	0.400	1.766	0.568	0.400	0.683	100	180	180	0.837	100	180			0	0	0	0	0	0	0	0	1	1
3	sub3	Language	All	0.93	0.00	0.08	0.17	0.00	0.46	0.46	0.63	0.50	0.67	0.83	0.79	0.75	0.83	0.79	0.88	0.52	0.48	0.08	0.92	1.492	1.436	0.056	0.690	2.799	1.029	0.690	0.623	200	260	260	0.835		200			0	0	0	0	0	0	0	0	0	0
5	sub5	Language	HLH	1.00	0.00	0.17	0.33	0.17	0.33	0.50	0.67	0.50	0.83	0.33	1.00	1.00	0.83	1.00	1.00	0.58	0.42	0.00	1.00	3.061	2.865	0.196	1.335	59.478	4.086	1.335	0.683	180	220	220	0.893		180			0	0	0	0	0	0	0	0	0	0
5	sub5	Language	LMH	0.93	0.00	0.33	0.33	0.17	0.00	0.50	0.50	0.50	0.83	0.50	0.67	0.67	0.83	1.00	1.00	0.52	0.48	0.07	0.93	1.557	1.501	0.056	0.723	3.080	1.125	0.723	0.625	180	260	260	0.840		180			0	0	0	0	0	0	0	0	0	0
5	sub5	Language	LHL	1.00	0.00	0.00	0.00	0.50	0.50	0.67	0.83	0.67	0.83	1.00	1.00	1.00	0.83	1.00	0.67	0.63	0.37	0.00	1.00	3.206	2.865	0.341	1.262	57.215	4.047	1.262	0.725	140	320	320	0.907	140	180			0	0	0	0	0	0	0	0	0	0
5	sub5	Language	HML	0.90	0.00	0.33	0.67	0.67	0.83	1.00	0.83	0.83	1.00	0.83	1.00	1.00	1.00	0.67	1.00	0.78	0.22	0.10	0.90	2.046	1.282	0.765	0.258	1.697	0.529	0.258	0.808	100	300	300	0.906	100	180			0	0	0	0	0	0	0	0	0	0
5	sub5	Language	All	0.96	0.00	0.21	0.33	0.38	0.42	0.67	0.71	0.63	0.88	0.67	0.92	0.92	0.88	0.92	0.92	0.63	0.37	0.04	0.96	2.046	1.720	0.326	0.697	4.163	1.426	0.697	0.710	180	220	220	0.886		180			0	0	0	0	0	0	0	0	0	0
6	sub6	Language	HLH	0.43	0.33	0.50	0.67	0.50	0.83	0.67	0.67	0.50	0.83	0.83	1.00	0.67	0.83	0.67	0.50	0.67	0.33	0.57	0.43	0.263	-0.168	0.431	-0.299	0.924	-0.079	-0.299	0.608	100	320	320	0.595	100	180			0	0	0	0	0	0	0	0	0	0
6	sub6	Language	LMH	0.40	0.83	0.33	0.83	0.33	0.50	0.67	0.83	0.50	0.33	0.50	1.00	0.67	0.67	0.83	1.00	0.66	0.34	0.60	0.40	0.147	-0.253	0.400	-0.327	0.953	-0.048	-0.327	0.592	20	280	280	0.556	20	220			0	0	0	0	0	0	0	0	0	0
6	sub6	Language	LHL	0.90	0.33	0.50	0.33	0.33	0.33	0.33	0.67	0.50	0.50	0.67	0.50	0.33	0.50	0.83	0.50	0.48	0.52	0.10	0.90	1.226	1.282	-0.056	0.669	2.270	0.820	0.669	0.583	280	320	320	0.803		280			0	0	0	0	0	0	0	0	0	0
6	sub6	Language	HML	0.93	0.00	0.33	0.33	0.33	0.33	0.33	0.67	0.83	0.67	0.67	0.83	0.67	0.67	1.00	1.00	0.58	0.42	0.07	0.93	1.697	1.501	0.196	0.652	3.026	1.107	0.652	0.667	160	280	280	0.858	160	220			0	0	0	0	0	0	0	0	0	0
6	sub6	Language	All	0.67	0.38	0.42	0.54	0.38	0.50	0.50	0.71	0.58	0.58	0.67	0.83	0.58	0.67	0.83	0.75	0.59	0.41	0.33	0.67	0.670	0.431	0.239	0.096	1.066	0.064	0.096	0.613	220	320	320	0.708		220			0	0	0	0	0	0	0	0	0	0
7	sub7	Language	HLH	0.50	0.33	0.50	0.67	0.33	0.83	1.00	0.67	1.00	0.83	0.83	0.67	1.00	1.00	1.00	0.83	0.77	0.23	0.50	0.50	0.728	0.000	0.728	-0.364	0.767	-0.265	-0.364	0.700	100	240	240	0.720	100	180			0	0	0	0	0	0	0	0	0	0
7	sub7	Language	LMH	0.67	0.33	0.67	0.17	0.33	0.83	0.83	0.50	0.83	0.67	1.00	0.67	1.00	1.00	0.83	1.00	0.71	0.29	0.33	0.67	0.987	0.431	0.557	-0.063	0.940	-0.062	-0.063	0.700	100	240	240	0.774	100	200			0	0	0	0	0	0	0	0	0	0
7	sub7	Language	LHL	0.40	0.67	0.50	0.33	0.67	0.83	0.83	0.83	1.00	0.83	0.83	1.00	0.83	0.50	0.67	1.00	0.76	0.24	0.60	0.40	0.439	-0.253	0.692	-0.473	0.813	-0.207	-0.473	0.667	100	300	300	0.649	100	180			0	0	0	0	0	0	0	0	0	0
7	sub7	Language	HML	0.37	0.83	0.33	0.67	1.00	0.33	1.00	0.83	0.67	1.00	0.83	1.00	1.00	0.83	1.00	0.83	0.81	0.19	0.63	0.37	0.541	-0.341	0.882	-0.611	0.718	-0.331	-0.611	0.700	20	180	180	0.676	20	180			0	0	0	0	0	0	0	0	1	1
7	sub7	Language	All	0.48	0.54	0.50	0.46	0.58	0.71	0.92	0.71	0.88	0.83	0.88	0.83	0.96	0.83	0.88	0.92	0.76	0.24	0.52	0.48	0.668	-0.042	0.710	-0.376	0.778	-0.251	-0.376	0.692	120	160	160	0.707	120	180			0	0	0	0	0	0	0	1	1	1
8	sub8	Language	HLH	1.00	0.17	0.00	0.83	0.83	1.00	1.00	1.00	1.00	1.00	1.00	1.00	1.00	1.00	1.00	1.00	0.86	0.14	0.00	1.00	3.926	2.865	1.061	0.902	34.552	3.542	0.902	0.892	60	60	60	0.963	60	180			0	0	1	1	1	1	1	1	1	1
8	sub8	Language	LMH	1.00	0.00	0.00	0.33	0.50	0.67	0.67	0.83	0.83	1.00	1.00	1.00	1.00	1.00	0.83	1.00	0.71	0.29	0.00	1.00	3.422	2.865	0.557	1.154	51.932	3.950	1.154	0.783	140	140	140	0.927	140	180			0	0	0	0	0	0	1	1	1	1
8	sub8	Language	LHL	1.00	0.00	0.00	0.33	0.67	0.50	0.33	1.00	1.00	1.00	1.00	1.00	1.00	1.00	1.00	1.00	0.72	0.28	0.00	1.00	3.455	2.865	0.589	1.138	50.964	3.931	1.138	0.792	140	140	140	0.930	140	180			0	0	0	0	0	0	1	1	1	1
8	sub8	Language	HML	1.00	0.00	0.33	0.33	0.83	1.00	0.83	0.83	0.83	1.00	1.00	0.83	1.00	1.00	1.00	1.00	0.79	0.21	0.00	1.00	3.668	2.865	0.803	1.031	43.939	3.783	1.031	0.842	80	80	80	0.946	80	180			0	0	0	1	1	1	1	1	1	1
8	sub8	Language	All	1.00	0.04	0.08	0.46	0.71	0.79	0.71	0.92	0.92	1.00	1.00	0.96	1.00	1.00	0.96	1.00	0.77	0.23	0.00	1.00	3.602	2.865	0.737	1.064	46.213	3.833	1.064	0.827	100	140	140	0.942	100	180			0	0	0	0	0	0	1	1	1	1
9	sub9	Language	HLH	0.90	0.50	0.33	0.17	0.50	0.67	0.67	1.00	1.00	0.83	0.83	1.00	0.67	1.00	1.00	1.00	0.74	0.26	0.10	0.90	1.939	1.282	0.657	0.312	1.832	0.605	0.312	0.783	140	260	260	0.895	140	180			0	0	0	0	0	0	0	0	0	0
9	sub9	Language	LMH	0.77	0.50	0.00	0.33	0.00	0.50	0.33	0.33	0.83	0.67	0.67	0.67	1.00	1.00	0.83	0.83	0.57	0.43	0.23	0.77	0.896	0.728	0.168	0.280	1.285	0.251	0.280	0.617	160	240	240	0.756	160	240			0	0	0	0	0	0	0	0	0	0
9	sub9	Language	LHL	0.97	0.17	0.33	0.50	0.33	0.83	0.83	0.67	1.00	0.83	0.83	0.83	1.00	1.00	1.00	1.00	0.74	0.26	0.03	0.97	2.491	1.834	0.657	0.588	4.331	1.466	0.588	0.800	100	160	160	0.923	100	180			0	0	0	0	0	0	0	1	1	1
9	sub9	Language	HML	0.87	0.00	0.17	0.50	0.67	0.67	0.83	1.00	1.00	1.00	1.00	1.00	1.00	1.00	1.00	1.00	0.79	0.21	0.13	0.87	1.913	1.111	0.803	0.154	1.343	0.295	0.154	0.808	120	120	120	0.897	120	180			0	0	0	0	0	1	1	1	1	1
9	sub9	Language	All	0.88	0.29	0.21	0.38	0.38	0.67	0.67	0.75	0.96	0.83	0.83	0.88	0.92	1.00	0.96	0.96	0.71	0.29	0.13	0.88	1.707	1.150	0.557	0.297	1.660	0.507	0.297	0.752	160	160	160	0.874	160	180			0	0	0	0	0	0	0	1	1	1
10	sub10	Language	HLH	1.00	0.00	0.67	1.00	1.00	1.00	1.00	0.83	1.00	1.00	1.00	1.00	1.00	1.00	1.00	1.00	0.90	0.10	0.00	1.00	4.147	2.865	1.282	0.792	26.674	3.284	0.792	0.925	60	60	60	0.974	60	180			0	0	1	1	1	1	1	1	1	1
10	sub10	Language	LMH	0.93	0.50	0.67	1.00	0.83	1.00	1.00	1.00	0.83	1.00	1.00	1.00	1.00	1.00	1.00	1.00	0.92	0.08	0.07	0.93	2.921	1.501	1.420	0.040	1.125	0.118	0.040	0.925	60	60	60	0.961	60	180			0	0	1	1	1	1	1	1	1	1
10	sub10	Language	LHL	1.00	0.00	0.50	0.17	0.67	0.83	0.83	0.83	1.00	1.00	1.00	1.00	1.00	1.00	1.00	1.00	0.79	0.21	0.00	1.00	3.668	2.865	0.803	1.031	43.939	3.783	1.031	0.842	100	100	100	0.946	100	180			0	0	0	0	1	1	1	1	1	1
10	sub10	Language	HML	0.93	0.00	0.50	0.83	0.83	0.83	1.00	1.00	1.00	1.00	1.00	1.00	1.00	1.00	1.00	1.00	0.87	0.13	0.07	0.93	2.612	1.501	1.111	0.195	1.665	0.510	0.195	0.883	60	60	60	0.945	60	180			0	0	1	1	1	1	1	1	1	1
10	sub10	Language	All	0.97	0.13	0.58	0.75	0.83	0.92	0.96	0.92	0.96	1.00	1.00	1.00	1.00	1.00	1.00	1.00	0.87	0.13	0.03	0.97	2.944	1.820	1.124	0.348	2.787	1.025	0.348	0.894	80	80	80	0.956	80	180			0	0	0	1	1	1	1	1	1	1
11	sub11	Language	HLH	0.63	0.50	0.50	0.33	0.50	0.33	0.50	0.67	0.50	1.00	0.50	0.67	0.67	0.83	0.83	0.83	0.61	0.39	0.37	0.63	0.623	0.341	0.282	0.029	1.018	0.018	0.029	0.617	180	260	260	0.696		180			0	0	0	0	0	0	0	0	0	0
11	sub11	Language	LMH	0.63	0.67	0.67	0.50	0.33	0.33	0.33	0.83	0.83	0.50	0.67	0.83	0.83	0.50	0.67	0.83	0.62	0.38	0.37	0.63	0.652	0.341	0.311	0.015	1.010	0.010	0.015	0.625	140	300	300	0.704	140	220			0	0	0	0	0	0	0	0	0	0
11	sub11	Language	LHL	0.70	0.67	0.67	0.67	0.33	0.50	0.50	0.33	0.67	0.50	0.50	0.83	0.33	0.67	0.83	0.67	0.58	0.42	0.30	0.70	0.721	0.524	0.196	0.164	1.126	0.118	0.164	0.608	220	320	320	0.719		220			0	0	0	0	0	0	0	0	0	0
11	sub11	Language	HML	0.70	0.50	0.33	0.17	0.50	0.50	0.83	0.33	1.00	0.83	0.67	0.67	1.00	1.00	1.00	0.83	0.68	0.32	0.30	0.70	0.986	0.524	0.461	0.031	1.031	0.031	0.031	0.683	120	240	240	0.774	120	180			0	0	0	0	0	0	0	0	0	0
11	sub11	Language	All	0.67	0.58	0.54	0.42	0.42	0.42	0.54	0.54	0.75	0.71	0.58	0.75	0.71	0.75	0.83	0.79	0.62	0.38	0.33	0.67	0.742	0.431	0.311	0.060	1.045	0.044	0.060	0.633	280	280	280	0.724		280			0	0	0	0	0	0	0	0	0	0
12	sub12	Language	HLH	1.00	0.00	0.50	0.67	0.83	1.00	0.83	0.83	1.00	1.00	1.00	1.00	1.00	1.00	1.00	1.00	0.84	0.16	0.00	1.00	3.878	2.865	1.013	0.926	36.302	3.592	0.926	0.883	80	80	80	0.960	80	180			0	0	0	1	1	1	1	1	1	1
12	sub12	Language	LMH	1.00	0.00	0.00	0.00	0.50	0.33	0.50	0.67	0.67	0.83	1.00	1.00	1.00	1.00	1.00	1.00	0.63	0.37	0.00	1.00	3.206	2.865	0.341	1.262	57.215	4.047	1.262	0.725	180	180	180	0.907		180			0	0	0	0	0	0	0	0	1	1
12	sub12	Language	LHL	1.00	0.00	0.17	0.67	0.67	0.50	1.00	0.67	1.00	1.00	1.00	1.00	1.00	1.00	1.00	1.00	0.78	0.22	0.00	1.00	3.630	2.865	0.765	1.050	45.262	3.812	1.050	0.833	120	160	160	0.944	120	180			0	0	0	0	0	0	0	1	1	1
12	sub12	Language	HML	1.00	0.00	0.00	0.33	0.67	0.67	1.00	0.83	1.00	1.00	1.00	1.00	1.00	1.00	1.00	1.00	0.77	0.23	0.00	1.00	3.593	2.865	0.728	1.069	46.522	3.840	1.069	0.825	120	120	120	0.941	120	180			0	0	0	0	0	1	1	1	1	1
12	sub12	Language	All	1.00	0.00	0.17	0.42	0.67	0.63	0.83	0.75	0.92	0.96	1.00	1.00	1.00	1.00	1.00	1.00	0.76	0.24	0.00	1.00	3.557	2.865	0.692	1.087	47.721	3.865	1.087	0.817	120	160	160	0.938	120	180			0	0	0	0	0	0	0	1	1	1
14	sub14	Language	HLH	1.00	0.00	0.17	0.50	1.00	1.00	1.00	1.00	1.00	1.00	1.00	1.00	1.00	0.83	1.00	1.00	0.83	0.17	0.00	1.00	3.833	2.865	0.967	0.949	37.974	3.637	0.949	0.875	80	80	80	0.958	80	180			0	0	0	1	1	1	1	1	1	1
14	sub14	Language	LMH	0.87	0.17	0.17	0.50	0.83	0.50	1.00	0.67	0.83	0.67	0.83	1.00	0.83	0.83	1.00	1.00	0.72	0.28	0.13	0.87	1.700	1.111	0.589	0.261	1.558	0.443	0.261	0.758	80	200	200	0.874	80	200			0	0	0	0	0	0	0	0	0	1
14	sub14	Language	LHL	0.87	0.00	0.17	0.17	0.33	0.33	1.00	0.67	0.50	0.67	0.50	0.83	0.83	0.83	1.00	1.00	0.59	0.41	0.13	0.87	1.335	1.111	0.225	0.443	1.807	0.592	0.443	0.658	120	220	220	0.825	120	220			0	0	0	0	0	0	0	0	0	0
14	sub14	Language	HML	0.97	0.00	0.17	0.67	0.50	0.83	0.83	0.83	0.83	1.00	1.00	1.00	1.00	1.00	1.00	1.00	0.78	0.22	0.03	0.97	2.599	1.834	0.765	0.535	4.012	1.389	0.535	0.825	100	100	100	0.932	100	180			0	0	0	0	1	1	1	1	1	1
14	sub14	Language	All	0.93	0.04	0.17	0.46	0.67	0.67	0.96	0.79	0.79	0.83	0.83	0.96	0.92	0.88	1.00	1.00	0.73	0.27	0.08	0.92	2.050	1.436	0.614	0.411	2.321	0.842	0.411	0.779	120	120	120	0.901	120	180			0	0	0	0	0	1	1	1	1	1
17	sub17	Language	HLH	0.97	0.00	0.17	0.50	0.83	0.83	1.00	1.00	1.00	1.00	1.00	1.00	1.00	1.00	1.00	1.00	0.82	0.18	0.03	0.97	2.758	1.834	0.924	0.455	3.507	1.255	0.455	0.858	80	80	80	0.944	80	180			0	0	0	1	1	1	1	1	1	1
17	sub17	Language	LMH	0.97	0.00	0.17	0.50	0.33	0.67	0.83	0.83	1.00	0.83	0.83	0.83	1.00	1.00	0.83	1.00	0.71	0.29	0.03	0.97	2.391	1.834	0.557	0.639	4.603	1.527	0.639	0.775	120	120	120	0.914	120	180			0	0	0	0	0	1	1	1	1	1
17	sub17	Language	LHL	1.00	0.00	0.00	0.33	0.33	0.50	1.00	0.83	1.00	0.83	1.00	0.83	1.00	1.00	1.00	1.00	0.71	0.29	0.00	1.00	3.422	2.865	0.557	1.154	51.932	3.950	1.154	0.783	120	120	120	0.927	120	180			0	0	0	0	0	1	1	1	1	1
17	sub17	Language	HML	0.93	0.00	0.00	0.50	0.83	1.00	1.00	0.83	1.00	1.00	1.00	1.00	1.00	1.00	0.83	1.00	0.80	0.20	0.07	0.93	2.343	1.501	0.842	0.330	2.165	0.772	0.330	0.833	80	80	80	0.926	80	180			0	0	0	1	1	1	1	1	1	1
17	sub17	Language	All	0.97	0.00	0.08	0.46	0.58	0.75	0.96	0.88	1.00	0.92	0.96	0.92	1.00	1.00	0.92	1.00	0.76	0.24	0.03	0.97	2.537	1.827	0.710	0.559	4.124	1.417	0.559	0.813	120	120	120	0.927	120	180			0	0	0	0	0	1	1	1	1	1
18	sub18	Language	HLH	0.87	0.17	0.33	0.67	0.33	1.00	0.83	1.00	0.67	1.00	1.00	1.00	1.00	1.00	1.00	1.00	0.80	0.20	0.13	0.87	1.952	1.111	0.842	0.135	1.300	0.263	0.135	0.817	100	180	180	0.901	100	180			0	0	0	0	0	0	0	0	1	1
18	sub18	Language	LMH	0.77	0.33	0.33	0.33	0.50	0.67	0.50	0.83	0.67	0.67	0.67	1.00	1.00	0.83	0.83	1.00	0.68	0.32	0.23	0.77	1.189	0.728	0.461	0.133	1.172	0.158	0.133	0.700	140	220	220	0.809	140	220			0	0	0	0	0	0	0	0	0	0
18	sub18	Language	LHL	0.90	0.00	0.17	0.50	0.50	0.67	0.67	0.83	1.00	1.00	0.83	1.00	1.00	1.00	1.00	1.00	0.74	0.26	0.10	0.90	1.939	1.282	0.657	0.312	1.832	0.605	0.312	0.783	140	140	140	0.895	140	180			0	0	0	0	0	0	1	1	1	1
18	sub18	Language	HML	0.83	0.17	0.00	0.50	0.17	0.50	0.67	0.50	0.83	0.83	1.00	1.00	0.83	1.00	1.00	1.00	0.67	0.33	0.17	0.83	1.398	0.967	0.431	0.268	1.455	0.375	0.268	0.708	160	160	160	0.838	160	180			0	0	0	0	0	0	0	1	1	1
18	sub18	Language	All	0.84	0.17	0.21	0.50	0.38	0.71	0.67	0.79	0.79	0.88	0.88	1.00	0.96	0.96	0.96	1.00	0.72	0.28	0.16	0.84	1.591	1.001	0.589	0.206	1.388	0.328	0.206	0.752	140	140	140	0.863	140	180			0	0	0	0	0	0	1	1	1	1
19	sub19	Language	HLH	0.97	0.00	0.17	0.67	1.00	1.00	1.00	1.00	1.00	1.00	1.00	1.00	1.00	1.00	1.00	1.00	0.86	0.14	0.03	0.97	2.894	1.834	1.061	0.387	3.062	1.119	0.387	0.883	80	80	80	0.953	80	180			0	0	0	1	1	1	1	1	1	1
19	sub19	Language	LMH	0.67	0.00	0.33	0.33	0.83	1.00	0.83	0.83	1.00	1.00	1.00	0.83	1.00	1.00	1.00	1.00	0.80	0.20	0.33	0.67	1.272	0.431	0.842	-0.205	0.770	-0.261	-0.205	0.767	80	80	80	0.821	80	180			0	0	0	1	1	1	1	1	1	1
19	sub19	Language	LHL	0.97	0.00	0.33	0.17	0.67	0.67	0.67	0.50	0.67	1.00	0.83	1.00	1.00	0.83	1.00	1.00	0.69	0.31	0.03	0.97	2.327	1.834	0.493	0.671	4.760	1.560	0.671	0.758	180	180	180	0.907		180			0	0	0	0	0	0	0	0	1	1
19	sub19	Language	HML	0.90	0.00	0.00	0.50	0.83	1.00	0.83	1.00	1.00	1.00	1.00	1.00	1.00	1.00	1.00	1.00	0.81	0.19	0.10	0.90	2.164	1.282	0.882	0.200	1.541	0.432	0.200	0.833	80	80	80	0.917	80	180			0	0	0	1	1	1	1	1	1	1
19	sub19	Language	All	0.88	0.00	0.21	0.42	0.83	0.92	0.83	0.83	0.92	1.00	0.96	0.96	1.00	0.96	1.00	1.00	0.79	0.21	0.13	0.88	1.953	1.150	0.803	0.174	1.404	0.340	0.174	0.810	80	80	80	0.900	80	180			0	0	0	1	1	1	1	1	1	1
20	sub20	Language	HLH	1.00	0.00	0.00	0.00	0.50	0.67	1.00	1.00	1.00	1.00	1.00	1.00	1.00	1.00	1.00	1.00	0.74	0.26	0.00	1.00	3.522	2.865	0.657	1.104	48.860	3.889	1.104	0.808	120	120	120	0.935	120	180			0	0	0	0	0	1	1	1	1	1
20	sub20	Language	LMH	0.80	0.00	0.50	0.50	0.83	1.00	1.00	1.00	0.83	1.00	1.00	1.00	1.00	1.00	1.00	1.00	0.84	0.16	0.20	0.80	1.855	0.842	1.013	-0.086	0.853	-0.159	-0.086	0.833	80	80	80	0.892	80	180			0	0	0	1	1	1	1	1	1	1
20	sub20	Language	LHL	0.93	0.17	0.33	0.50	0.67	1.00	0.67	1.00	0.83	1.00	0.83	1.00	1.00	1.00	1.00	1.00	0.80	0.20	0.07	0.93	2.343	1.501	0.842	0.330	2.165	0.772	0.330	0.833	100	140	140	0.926	100	180			0	0	0	0	0	0	1	1	1	1
20	sub20	Language	HML	0.93	0.17	0.17	0.50	0.83	1.00	0.83	1.00	1.00	1.00	1.00	1.00	0.83	1.00	1.00	1.00	0.82	0.18	0.07	0.93	2.425	1.501	0.924	0.289	2.013	0.700	0.289	0.850	80	80	80	0.932	80	180			0	0	0	1	1	1	1	1	1	1
20	sub20	Language	All	0.92	0.08	0.25	0.38	0.71	0.92	0.88	1.00	0.92	1.00	0.96	1.00	0.96	1.00	1.00	1.00	0.80	0.20	0.08	0.92	2.231	1.380	0.852	0.264	1.802	0.589	0.264	0.831	100	100	100	0.920	100	180			0	0	0	0	1	1	1	1	1	1
21	sub21	Language	HLH	1.00	0.00	0.33	1.00	0.67	1.00	1.00	0.83	1.00	0.83	1.00	1.00	0.83	1.00	1.00	1.00	0.83	0.17	0.00	1.00	3.833	2.865	0.967	0.949	37.974	3.637	0.949	0.875	60	100	100	0.958	60	180			0	0	0	0	1	1	1	1	1	1
21	sub21	Language	LMH	0.87	0.33	0.50	0.50	0.33	0.67	1.00	0.83	1.00	1.00	1.00	0.83	0.83	1.00	0.83	0.83	0.77	0.23	0.13	0.87	1.839	1.111	0.728	0.191	1.422	0.352	0.191	0.792	120	120	120	0.889	120	180			0	0	0	0	0	1	1	1	1	1
21	sub21	Language	LHL	0.93	0.00	0.00	0.50	0.83	0.83	0.67	0.50	0.83	0.83	1.00	0.83	1.00	1.00	1.00	1.00	0.72	0.28	0.07	0.93	2.091	1.501	0.589	0.456	2.593	0.953	0.456	0.775	80	160	160	0.903	80	180			0	0	0	0	0	0	0	1	1	1
21	sub21	Language	HML	0.97	0.00	0.33	0.50	1.00	1.00	1.00	1.00	1.00	1.00	1.00	1.00	1.00	1.00	1.00	1.00	0.86	0.14	0.03	0.97	2.894	1.834	1.061	0.387	3.062	1.119	0.387	0.883	80	80	80	0.953	80	180			0	0	0	1	1	1	1	1	1	1
21	sub21	Language	All	0.94	0.08	0.29	0.63	0.71	0.88	0.92	0.79	0.96	0.92	1.00	0.92	0.92	1.00	0.96	0.96	0.79	0.21	0.06	0.94	2.386	1.564	0.822	0.371	2.425	0.886	0.371	0.831	100	100	100	0.927	100	180			0	0	0	0	1	1	1	1	1	1
22	sub22	Language	HLH	0.97	0.50	0.83	1.00	1.00	1.00	1.00	1.00	1.00	1.00	1.00	1.00	1.00	1.00	1.00	1.00	0.96	0.04	0.03	0.97	3.535	1.834	1.701	0.066	1.264	0.234	0.066	0.958	40	40	40	0.980	40	180			0	1	1	1	1	1	1	1	1	1
22	sub22	Language	LMH	0.80	0.17	0.67	0.67	1.00	1.00	1.00	1.00	1.00	0.83	1.00	1.00	1.00	1.00	1.00	1.00	0.89	0.11	0.20	0.80	2.062	0.842	1.221	-0.190	0.677	-0.391	-0.190	0.867	80	80	80	0.909	80	180			0	0	0	1	1	1	1	1	1	1
22	sub22	Language	LHL	0.83	0.33	0.50	0.67	0.83	1.00	1.00	1.00	1.00	1.00	1.00	1.00	1.00	1.00	1.00	1.00	0.89	0.11	0.17	0.83	2.188	0.967	1.221	-0.127	0.758	-0.277	-0.127	0.875	80	80	80	0.920	80	180			0	0	0	1	1	1	1	1	1	1
22	sub22	Language	HML	0.93	0.17	1.00	1.00	1.00	1.00	1.00	1.00	0.83	1.00	1.00	1.00	1.00	1.00	1.00	1.00	0.93	0.07	0.07	0.93	3.002	1.501	1.501	0.000	1.000	0.000	0.000	0.933	40	40	40	0.964	40	180			0	1	1	1	1	1	1	1	1	1
22	sub22	Language	All	0.88	0.29	0.75	0.83	0.96	1.00	1.00	1.00	0.96	0.96	1.00	1.00	1.00	1.00	1.00	1.00	0.92	0.08	0.12	0.88	2.575	1.192	1.383	-0.096	0.782	-0.246	-0.096	0.908	60	60	60	0.945	60	180			0	0	1	1	1	1	1	1	1	1
23	sub23	Language	HLH	1.00	0.00	0.17	0.83	1.00	0.83	1.00	1.00	1.00	1.00	1.00	1.00	1.00	1.00	1.00	1.00	0.86	0.14	0.00	1.00	3.926	2.865	1.061	0.902	34.552	3.542	0.902	0.892	60	60	60	0.963	60	180			0	0	1	1	1	1	1	1	1	1
23	sub23	Language	LMH	0.70	0.33	0.33	0.33	1.00	0.67	0.67	0.83	0.83	1.00	1.00	1.00	1.00	1.00	1.00	1.00	0.80	0.20	0.30	0.70	1.366	0.524	0.842	-0.159	0.805	-0.217	-0.159	0.775	80	140	140	0.835	80	180			0	0	0	0	0	0	1	1	1	1
23	sub23	Language	LHL	0.87	0.00	0.33	0.83	0.67	1.00	1.00	1.00	1.00	0.83	1.00	1.00	1.00	1.00	1.00	1.00	0.84	0.16	0.13	0.87	2.124	1.111	1.013	0.049	1.110	0.104	0.049	0.850	60	100	100	0.916	60	180			0	0	0	0	1	1	1	1	1	1
23	sub23	Language	HML	0.70	0.33	0.67	0.50	0.67	1.00	0.83	0.83	1.00	1.00	1.00	1.00	1.00	1.00	1.00	1.00	0.86	0.14	0.30	0.70	1.585	0.524	1.061	-0.268	0.654	-0.425	-0.268	0.817	100	100	100	0.861	100	180			0	0	0	0	1	1	1	1	1	1
23	sub23	Language	All	0.82	0.17	0.38	0.63	0.83	0.88	0.88	0.92	0.96	0.96	1.00	1.00	1.00	1.00	1.00	1.00	0.84	0.16	0.18	0.82	1.891	0.901	0.990	-0.045	0.919	-0.084	-0.045	0.833	80	80	80	0.896	80	180			0	0	0	1	1	1	1	1	1	1
2	sub2	Music	HLH	0.97	0.17	0.17	0.67	0.83	0.83	1.00	1.00	0.83	1.00	1.00	1.00	1.00	0.83	1.00	1.00	0.82	0.18	0.03	0.97	2.758	1.834	0.924	0.455	3.507	1.255	0.455	0.858	80	80	80	0.944	80	180			0	0	0	1	1	1	1	1	1	1
2	sub2	Music	LMH	0.83	0.17	0.33	0.33	0.67	1.00	1.00	1.00	1.00	1.00	1.00	1.00	1.00	1.00	1.00	1.00	0.83	0.17	0.17	0.83	1.935	0.967	0.967	0.000	1.000	0.000	0.000	0.833	100	100	100	0.900	100	180			0	0	0	0	1	1	1	1	1	1
2	sub2	Music	LHL	0.57	0.00	0.50	0.83	0.67	1.00	1.00	0.83	1.00	1.00	1.00	1.00	1.00	1.00	1.00	1.00	0.86	0.14	0.43	0.57	1.228	0.168	1.061	-0.446	0.578	-0.548	-0.446	0.783	60	100	100	0.810	60	180			0	0	0	0	1	1	1	1	1	1
2	sub2	Music	HML	0.60	0.50	0.50	0.83	0.83	0.50	0.83	1.00	1.00	0.83	1.00	1.00	1.00	1.00	1.00	1.00	0.86	0.14	0.40	0.60	1.314	0.253	1.061	-0.404	0.588	-0.530	-0.404	0.792	60	120	120	0.823	60	180			0	0	0	0	0	1	1	1	1	1
2	sub2	Music	All	0.74	0.21	0.38	0.67	0.75	0.83	0.96	0.96	0.96	0.96	1.00	1.00	1.00	0.96	1.00	1.00	0.84	0.16	0.26	0.74	1.650	0.648	1.001	-0.176	0.747	-0.291	-0.176	0.817	100	100	100	0.870	100	180			0	0	0	0	1	1	1	1	1	1
3	sub3	Music	HLH	0.93	0.17	0.17	0.17	0.33	0.33	0.50	0.67	0.33	0.33	0.50	0.17	0.33	0.50	0.00	0.33	0.32	0.68	0.07	0.93	1.040	1.501	-0.461	0.981	2.774	1.020	0.981	0.475	320	320	320	0.767					0	0	0	0	0	0	0	0	0	0
3	sub3	Music	LMH	0.93	0.00	0.17	0.00	0.17	0.50	0.67	0.83	1.00	0.83	0.83	1.00	0.83	1.00	0.67	0.83	0.62	0.38	0.07	0.93	1.812	1.501	0.311	0.595	2.939	1.078	0.595	0.700	140	300	300	0.872	140	180			0	0	0	0	0	0	0	0	0	0
3	sub3	Music	LHL	1.00	0.00	0.00	0.17	0.83	0.67	0.67	0.83	0.83	1.00	1.00	1.00	1.00	0.83	1.00	1.00	0.72	0.28	0.00	1.00	3.455	2.865	0.589	1.138	50.964	3.931	1.138	0.792	80	140	140	0.930	80	180			0	0	0	0	0	0	1	1	1	1
3	sub3	Music	HML	1.00	0.00	0.33	0.50	0.83	0.67	1.00	0.83	1.00	1.00	0.83	0.83	1.00	1.00	1.00	1.00	0.79	0.21	0.00	1.00	3.668	2.865	0.803	1.031	43.939	3.783	1.031	0.842	80	120	120	0.946	80	180			0	0	0	0	0	1	1	1	1	1
3	sub3	Music	All	0.97	0.04	0.17	0.21	0.54	0.54	0.71	0.79	0.79	0.79	0.79	0.75	0.79	0.83	0.67	0.79	0.61	0.39	0.03	0.97	2.110	1.820	0.289	0.765	5.025	1.614	0.765	0.702	140	300	300	0.886	140	180			0	0	0	0	0	0	0	0	0	0
5	sub5	Music	HLH	0.97	0.00	0.33	0.17	0.50	0.50	0.50	1.00	0.50	0.67	0.83	0.33	1.00	0.83	1.00	0.67	0.59	0.41	0.03	0.97	2.059	1.834	0.225	0.805	5.240	1.656	0.805	0.683	140	320	320	0.880	140	200			0	0	0	0	0	0	0	0	0	0
5	sub5	Music	LMH	1.00	0.00	0.33	0.33	0.50	0.50	0.33	0.83	0.83	0.67	1.00	0.67	0.83	0.83	1.00	0.83	0.63	0.37	0.00	1.00	3.206	2.865	0.341	1.262	57.215	4.047	1.262	0.725	140	240	240	0.907	140	200			0	0	0	0	0	0	0	0	0	0
5	sub5	Music	LHL	1.00	0.00	0.17	0.83	0.83	0.67	0.67	0.83	0.83	1.00	0.83	1.00	1.00	1.00	1.00	1.00	0.78	0.22	0.00	1.00	3.630	2.865	0.765	1.050	45.262	3.812	1.050	0.833	60	140	140	0.944	60	180			0	0	0	0	0	0	1	1	1	1
5	sub5	Music	HML	0.90	0.17	0.00	0.50	0.83	0.83	1.00	0.83	0.67	1.00	1.00	0.67	1.00	1.00	1.00	1.00	0.77	0.23	0.10	0.90	2.009	1.282	0.728	0.277	1.744	0.556	0.277	0.800	80	240	240	0.903	80	180			0	0	0	0	0	0	0	0	0	0
5	sub5	Music	All	0.97	0.04	0.21	0.46	0.67	0.63	0.63	0.88	0.71	0.83	0.92	0.67	0.96	0.92	1.00	0.88	0.69	0.31	0.03	0.97	2.321	1.820	0.501	0.660	4.623	1.531	0.660	0.760	140	240	240	0.908	140	180			0	0	0	0	0	0	0	0	0	0
6	sub6	Music	HLH	0.30	0.83	1.00	0.83	0.83	0.83	0.83	0.50	1.00	0.67	0.83	0.83	0.50	0.83	0.50	0.83	0.78	0.22	0.70	0.30	0.240	-0.524	0.765	-0.645	0.857	-0.155	-0.645	0.658	20	300	300	0.590	20	200			0	0	0	0	0	0	0	0	0	0
6	sub6	Music	LMH	0.23	0.83	0.83	0.83	0.83	0.83	1.00	0.50	0.83	1.00	1.00	0.83	0.83	0.67	0.83	1.00	0.84	0.16	0.77	0.23	0.285	-0.728	1.013	-0.870	0.780	-0.248	-0.870	0.692	20	280	280	0.606	20	180			0	0	0	0	0	0	0	0	0	0
6	sub6	Music	LHL	0.77	0.17	0.50	0.83	1.00	1.00	0.67	0.67	0.67	0.83	0.83	0.67	0.50	0.83	1.00	0.83	0.73	0.27	0.23	0.77	1.351	0.728	0.623	0.052	1.073	0.071	0.052	0.742	60	260	260	0.833	60	180			0	0	0	0	0	0	0	0	0	0
6	sub6	Music	HML	0.87	0.17	0.33	0.33	0.17	0.33	0.50	0.33	0.33	0.50	1.00	1.00	1.00	0.67	0.50	0.83	0.53	0.47	0.13	0.87	1.194	1.111	0.084	0.514	1.847	0.613	0.514	0.617	200	300	300	0.803		200			0	0	0	0	0	0	0	0	0	0
6	sub6	Music	All	0.54	0.50	0.67	0.71	0.71	0.75	0.75	0.50	0.71	0.75	0.92	0.83	0.71	0.75	0.71	0.88	0.72	0.28	0.46	0.54	0.694	0.105	0.589	-0.242	0.845	-0.168	-0.242	0.677	200	300	300	0.713		200			0	0	0	0	0	0	0	0	0	0
7	sub7	Music	HLH	0.43	0.50	0.67	0.83	0.83	0.50	0.67	0.50	1.00	1.00	0.50	1.00	1.00	0.50	1.00	0.67	0.74	0.26	0.57	0.43	0.489	-0.168	0.657	-0.413	0.817	-0.202	-0.413	0.667	60	320	320	0.662	60	180			0	0	0	0	0	0	0	0	0	0
7	sub7	Music	LMH	0.50	0.50	0.67	0.50	0.67	0.83	0.83	1.00	0.83	0.83	0.83	1.00	0.83	0.83	0.67	1.00	0.79	0.21	0.50	0.50	0.803	0.000	0.803	-0.401	0.725	-0.322	-0.401	0.717	100	300	300	0.736	100	180			0	0	0	0	0	0	0	0	0	0
7	sub7	Music	LHL	0.40	0.50	0.33	1.00	0.83	1.00	1.00	0.67	0.83	0.83	0.83	1.00	0.83	0.83	0.83	1.00	0.82	0.18	0.60	0.40	0.671	-0.253	0.924	-0.589	0.674	-0.395	-0.589	0.717	60	160	160	0.706	60	180			0	0	0	0	0	0	0	1	1	1
7	sub7	Music	HML	0.33	0.17	0.50	0.83	1.00	1.00	0.83	1.00	1.00	1.00	0.83	1.00	0.83	1.00	1.00	0.83	0.86	0.14	0.67	0.33	0.630	-0.431	1.061	-0.746	0.625	-0.470	-0.746	0.725	60	60	60	0.697	60	180			0	0	1	1	1	1	1	1	1	1
7	sub7	Music	All	0.42	0.42	0.54	0.79	0.83	0.83	0.83	0.79	0.92	0.92	0.75	1.00	0.88	0.79	0.88	0.88	0.80	0.20	0.58	0.42	0.641	-0.210	0.852	-0.531	0.711	-0.340	-0.531	0.706	60	220	220	0.700	60	180			0	0	0	0	0	0	0	0	0	0
8	sub8	Music	HLH	0.97	0.00	0.67	1.00	1.00	0.83	1.00	1.00	1.00	0.83	1.00	1.00	1.00	1.00	1.00	0.83	0.88	0.12	0.03	0.97	2.998	1.834	1.164	0.335	2.730	1.004	0.335	0.900	60	60	60	0.959	60	180			0	0	1	1	1	1	1	1	1	1
8	sub8	Music	LMH	0.97	0.00	0.50	0.83	0.83	0.83	1.00	1.00	1.00	1.00	1.00	1.00	0.67	0.67	1.00	1.00	0.82	0.18	0.03	0.97	2.758	1.834	0.924	0.455	3.507	1.255	0.455	0.858	60	280	280	0.944	60	180			0	0	0	0	0	0	0	0	0	0
8	sub8	Music	LHL	1.00	0.00	0.83	1.00	1.00	1.00	1.00	0.83	1.00	1.00	1.00	1.00	0.83	1.00	1.00	1.00	0.90	0.10	0.00	1.00	4.147	2.865	1.282	0.792	26.674	3.284	0.792	0.925	40	40	40	0.974	40	180			0	1	1	1	1	1	1	1	1	1
8	sub8	Music	HML	0.90	0.17	0.67	1.00	0.83	1.00	0.67	0.83	0.83	1.00	1.00	1.00	1.00	1.00	0.83	1.00	0.86	0.14	0.10	0.90	2.342	1.282	1.061	0.110	1.295	0.259	0.110	0.867	60	140	140	0.931	60	180			0	0	0	0	0	0	1	1	1	1
8	sub8	Music	All	0.96	0.04	0.67	0.96	0.92	0.92	0.92	0.92	0.96	0.96	1.00	1.00	0.88	0.92	0.96	0.96	0.86	0.14	0.04	0.96	2.824	1.726	1.098	0.314	2.427	0.887	0.314	0.888	60	60	60	0.952	60	180			0	0	1	1	1	1	1	1	1	1
9	sub9	Music	HLH	0.90	0.33	0.50	0.33	0.50	0.83	0.83	0.83	1.00	0.83	1.00	1.00	0.83	1.00	1.00	1.00	0.79	0.21	0.10	0.90	2.084	1.282	0.803	0.239	1.647	0.499	0.239	0.817	100	100	100	0.910	100	180			0	0	0	0	1	1	1	1	1	1
9	sub9	Music	LMH	0.87	0.00	0.33	0.17	1.00	0.67	0.67	1.00	1.00	0.83	0.83	1.00	0.83	1.00	1.00	1.00	0.76	0.24	0.13	0.87	1.803	1.111	0.692	0.209	1.459	0.377	0.209	0.783	80	140	140	0.885	80	180			0	0	0	0	0	0	1	1	1	1
9	sub9	Music	LHL	0.97	0.00	0.50	0.67	1.00	1.00	1.00	0.83	1.00	1.00	1.00	1.00	1.00	1.00	1.00	1.00	0.87	0.13	0.03	0.97	2.945	1.834	1.111	0.362	2.900	1.065	0.362	0.892	80	80	80	0.956	80	180			0	0	0	1	1	1	1	1	1	1
9	sub9	Music	HML	0.90	0.50	0.17	0.50	0.67	0.83	1.00	1.00	1.00	1.00	1.00	1.00	1.00	1.00	0.83	1.00	0.83	0.17	0.10	0.90	2.249	1.282	0.967	0.157	1.424	0.353	0.157	0.850	100	100	100	0.924	100	180			0	0	0	0	1	1	1	1	1	1
9	sub9	Music	All	0.91	0.21	0.38	0.42	0.79	0.83	0.88	0.92	1.00	0.92	0.96	1.00	0.92	1.00	0.96	1.00	0.81	0.19	0.09	0.91	2.213	1.331	0.882	0.224	1.643	0.496	0.224	0.835	80	80	80	0.920	80	180			0	0	0	1	1	1	1	1	1	1
10	sub10	Music	HLH	1.00	0.17	1.00	1.00	1.00	1.00	1.00	1.00	1.00	1.00	1.00	1.00	1.00	1.00	1.00	1.00	0.94	0.06	0.00	1.00	4.458	2.865	1.593	0.636	17.042	2.836	0.636	0.958	40	40	40	0.986	40	180			0	1	1	1	1	1	1	1	1	1
10	sub10	Music	LMH	0.97	0.50	1.00	1.00	1.00	1.00	1.00	1.00	1.00	1.00	1.00	1.00	1.00	1.00	1.00	1.00	0.97	0.03	0.03	0.97	3.668	1.834	1.834	0.000	1.000	0.000	0.000	0.967	40	40	40	0.983	40	180			0	1	1	1	1	1	1	1	1	1
10	sub10	Music	LHL	1.00	0.67	0.83	1.00	1.00	1.00	1.00	1.00	1.00	1.00	1.00	1.00	1.00	1.00	1.00	1.00	0.97	0.03	0.00	1.00	4.699	2.865	1.834	0.516	11.282	2.423	0.516	0.975	40	40	40	0.991	40	180			0	1	1	1	1	1	1	1	1	1
10	sub10	Music	HML	1.00	0.17	1.00	1.00	1.00	1.00	1.00	1.00	1.00	1.00	1.00	1.00	1.00	1.00	1.00	1.00	0.94	0.06	0.00	1.00	4.458	2.865	1.593	0.636	17.042	2.836	0.636	0.958	40	40	40	0.986	40	180			0	1	1	1	1	1	1	1	1	1
10	sub10	Music	All	0.99	0.38	0.96	1.00	1.00	1.00	1.00	1.00	1.00	1.00	1.00	1.00	1.00	1.00	1.00	1.00	0.96	0.04	0.01	0.99	4.032	2.330	1.701	0.314	3.553	1.268	0.314	0.965	40	40	40	0.986	40	180			0	1	1	1	1	1	1	1	1	1
11	sub11	Music	HLH	0.87	0.33	0.50	0.00	0.67	0.33	0.50	0.83	0.50	0.83	0.50	0.67	0.67	0.67	0.67	1.00	0.58	0.42	0.13	0.87	1.307	1.111	0.196	0.457	1.818	0.598	0.457	0.650	140	300	300	0.821	140	180			0	0	0	0	0	0	0	0	0	0
11	sub11	Music	LMH	0.53	0.50	0.50	0.33	0.67	0.67	0.67	0.67	0.83	0.33	0.67	0.83	0.83	0.67	1.00	1.00	0.68	0.32	0.47	0.53	0.545	0.084	0.461	-0.189	0.902	-0.103	-0.189	0.642	160	280	280	0.677	160	220			0	0	0	0	0	0	0	0	0	0
11	sub11	Music	LHL	0.87	0.17	0.33	0.67	0.67	0.50	0.83	0.67	0.67	0.83	0.67	1.00	1.00	0.67	0.83	0.67	0.68	0.32	0.13	0.87	1.572	1.111	0.461	0.325	1.666	0.510	0.325	0.725	120	320	320	0.858	120	180			0	0	0	0	0	0	0	0	0	0
11	sub11	Music	HML	0.90	0.17	0.00	0.17	0.33	0.67	0.50	0.67	1.00	0.50	1.00	1.00	0.83	0.83	0.83	1.00	0.63	0.37	0.10	0.90	1.622	1.282	0.341	0.470	2.145	0.763	0.470	0.700	160	200	200	0.859	160	200			0	0	0	0	0	0	0	0	0	1
11	sub11	Music	All	0.79	0.29	0.33	0.29	0.58	0.54	0.63	0.71	0.75	0.63	0.71	0.88	0.83	0.71	0.83	0.92	0.64	0.36	0.21	0.79	1.175	0.812	0.363	0.225	1.302	0.264	0.225	0.679	220	280	280	0.806		220			0	0	0	0	0	0	0	0	0	0
12	sub12	Music	HLH	1.00	0.00	0.50	0.67	1.00	1.00	1.00	1.00	1.00	1.00	1.00	1.00	1.00	1.00	1.00	0.83	0.87	0.13	0.00	1.00	3.976	2.865	1.111	0.877	32.719	3.488	0.877	0.900	80	80	80	0.966	80	180			0	0	0	1	1	1	1	1	1	1
12	sub12	Music	LMH	1.00	0.00	0.33	0.67	0.83	0.83	0.83	1.00	1.00	1.00	1.00	1.00	1.00	1.00	1.00	1.00	0.83	0.17	0.00	1.00	3.833	2.865	0.967	0.949	37.974	3.637	0.949	0.875	80	80	80	0.958	80	180			0	0	0	1	1	1	1	1	1	1
12	sub12	Music	LHL	0.93	0.17	0.67	1.00	1.00	1.00	0.83	1.00	1.00	1.00	1.00	1.00	0.83	1.00	1.00	1.00	0.90	0.10	0.07	0.93	2.783	1.501	1.282	0.110	1.357	0.305	0.110	0.908	60	60	60	0.955	60	180			0	0	1	1	1	1	1	1	1	1
12	sub12	Music	HML	0.87	0.33	0.17	0.67	0.67	0.67	1.00	1.00	1.00	1.00	1.00	1.00	1.00	1.00	1.00	0.83	0.82	0.18	0.13	0.87	2.035	1.111	0.924	0.093	1.209	0.190	0.093	0.833	120	120	120	0.908	120	180			0	0	0	0	0	1	1	1	1	1
12	sub12	Music	All	0.95	0.13	0.42	0.75	0.88	0.88	0.92	1.00	1.00	1.00	1.00	1.00	0.96	1.00	1.00	0.92	0.86	0.14	0.05	0.95	2.695	1.635	1.061	0.287	2.168	0.774	0.287	0.879	80	80	80	0.947	80	180			0	0	0	1	1	1	1	1	1	1
14	sub14	Music	HLH	0.93	0.17	0.50	0.50	0.67	0.67	0.50	0.83	1.00	1.00	1.00	1.00	1.00	1.00	1.00	0.83	0.78	0.22	0.07	0.93	2.266	1.501	0.765	0.368	2.303	0.834	0.368	0.817	140	140	140	0.919	140	180			0	0	0	0	0	0	1	1	1	1
14	sub14	Music	LMH	0.97	0.00	0.17	0.50	0.67	0.83	0.83	0.83	0.67	0.83	1.00	1.00	0.67	1.00	1.00	1.00	0.73	0.27	0.03	0.97	2.457	1.834	0.623	0.605	4.426	1.488	0.605	0.792	100	260	260	0.920	100	180			0	0	0	0	0	0	0	0	0	0
14	sub14	Music	LHL	0.73	0.33	0.83	1.00	0.83	0.83	1.00	1.00	1.00	1.00	1.00	0.83	1.00	1.00	1.00	0.83	0.90	0.10	0.27	0.73	1.904	0.623	1.282	-0.329	0.534	-0.627	-0.329	0.858	40	40	40	0.892	40	180			0	1	1	1	1	1	1	1	1	1
14	sub14	Music	HML	0.90	0.33	0.67	0.50	0.67	0.83	1.00	1.00	1.00	1.00	1.00	0.83	1.00	1.00	1.00	1.00	0.86	0.14	0.10	0.90	2.342	1.282	1.061	0.110	1.295	0.259	0.110	0.867	100	100	100	0.931	100	180			0	0	0	0	1	1	1	1	1	1
14	sub14	Music	All	0.88	0.21	0.54	0.63	0.71	0.79	0.83	0.92	0.92	0.96	1.00	0.92	0.92	1.00	1.00	0.92	0.82	0.18	0.12	0.88	2.095	1.192	0.903	0.145	1.354	0.303	0.145	0.833	100	100	100	0.912	100	180			0	0	0	0	1	1	1	1	1	1
17	sub17	Music	HLH	0.97	0.00	0.33	0.33	0.83	1.00	0.67	1.00	1.00	0.83	1.00	1.00	1.00	1.00	1.00	1.00	0.80	0.20	0.03	0.97	2.676	1.834	0.842	0.496	3.771	1.327	0.496	0.842	80	140	140	0.938	80	180			0	0	0	0	0	0	1	1	1	1
17	sub17	Music	LMH	1.00	0.00	0.00	0.50	0.50	0.83	0.83	1.00	1.00	1.00	1.00	1.00	1.00	1.00	1.00	1.00	0.78	0.22	0.00	1.00	3.630	2.865	0.765	1.050	45.262	3.812	1.050	0.833	100	100	100	0.944	100	180			0	0	0	0	1	1	1	1	1	1
17	sub17	Music	LHL	0.90	0.00	0.50	0.83	1.00	1.00	1.00	1.00	1.00	1.00	1.00	1.00	1.00	1.00	1.00	1.00	0.89	0.11	0.10	0.90	2.502	1.282	1.221	0.030	1.079	0.076	0.030	0.892	60	60	60	0.941	60	180			0	0	1	1	1	1	1	1	1	1
17	sub17	Music	HML	0.83	0.00	0.33	0.33	0.67	1.00	0.83	1.00	1.00	1.00	1.00	1.00	1.00	0.83	1.00	1.00	0.80	0.20	0.17	0.83	1.809	0.967	0.842	0.063	1.121	0.114	0.063	0.808	100	100	100	0.888	100	180			0	0	0	0	1	1	1	1	1	1
17	sub17	Music	All	0.93	0.00	0.29	0.50	0.75	0.96	0.83	1.00	1.00	0.96	1.00	1.00	1.00	0.96	1.00	1.00	0.82	0.18	0.08	0.92	2.339	1.436	0.903	0.267	1.865	0.623	0.267	0.844	100	100	100	0.927	100	180			0	0	0	0	1	1	1	1	1	1
18	sub18	Music	HLH	0.97	0.17	1.00	1.00	1.00	1.00	1.00	1.00	1.00	1.00	1.00	1.00	1.00	1.00	1.00	1.00	0.94	0.06	0.03	0.97	3.427	1.834	1.593	0.120	1.511	0.412	0.120	0.950	40	40	40	0.977	40	180			0	1	1	1	1	1	1	1	1	1
18	sub18	Music	LMH	0.93	0.17	0.83	1.00	0.83	0.83	1.00	1.00	1.00	1.00	1.00	1.00	1.00	1.00	1.00	1.00	0.91	0.09	0.07	0.93	2.849	1.501	1.348	0.077	1.244	0.219	0.077	0.917	40	40	40	0.958	40	180			0	1	1	1	1	1	1	1	1	1
18	sub18	Music	LHL	0.97	0.00	0.67	0.83	1.00	1.00	1.00	1.00	1.00	1.00	1.00	1.00	1.00	1.00	1.00	1.00	0.90	0.10	0.03	0.97	3.115	1.834	1.282	0.276	2.364	0.860	0.276	0.917	60	60	60	0.965	60	180			0	0	1	1	1	1	1	1	1	1
18	sub18	Music	HML	1.00	0.00	0.17	1.00	1.00	1.00	1.00	1.00	1.00	1.00	1.00	1.00	1.00	1.00	1.00	1.00	0.88	0.12	0.00	1.00	4.029	2.865	1.164	0.851	30.799	3.427	0.851	0.908	60	60	60	0.969	60	180			0	0	1	1	1	1	1	1	1	1
18	sub18	Music	All	0.97	0.08	0.67	0.96	0.96	0.96	1.00	1.00	1.00	1.00	1.00	1.00	1.00	1.00	1.00	1.00	0.91	0.09	0.03	0.97	3.158	1.827	1.331	0.248	2.189	0.784	0.248	0.923	60	60	60	0.967	60	180			0	0	1	1	1	1	1	1	1	1
19	sub19	Music	HLH	1.00	0.17	0.33	0.83	0.83	0.83	1.00	1.00	0.83	1.00	1.00	1.00	1.00	1.00	1.00	1.00	0.86	0.14	0.00	1.00	3.926	2.865	1.061	0.902	34.552	3.542	0.902	0.892	60	60	60	0.963	60	180			0	0	1	1	1	1	1	1	1	1
19	sub19	Music	LMH	1.00	0.00	0.33	0.50	1.00	1.00	1.00	1.00	1.00	1.00	1.00	1.00	1.00	1.00	1.00	1.00	0.86	0.14	0.00	1.00	3.926	2.865	1.061	0.902	34.552	3.542	0.902	0.892	80	80	80	0.963	80	180			0	0	0	1	1	1	1	1	1	1
19	sub19	Music	LHL	0.70	0.50	1.00	1.00	1.00	1.00	1.00	1.00	1.00	1.00	1.00	1.00	1.00	1.00	1.00	1.00	0.97	0.03	0.30	0.70	2.358	0.524	1.834	-0.655	0.213	-1.544	-0.655	0.900	40	40	40	0.911	40	180			0	1	1	1	1	1	1	1	1	1
19	sub19	Music	HML	0.90	0.50	0.33	0.67	1.00	1.00	1.00	1.00	1.00	1.00	1.00	1.00	1.00	1.00	1.00	1.00	0.90	0.10	0.10	0.90	2.563	1.282	1.282	0.000	1.000	0.000	0.000	0.900	80	80	80	0.944	80	180			0	0	0	1	1	1	1	1	1	1
19	sub19	Music	All	0.90	0.29	0.50	0.75	0.96	0.96	1.00	1.00	0.96	1.00	1.00	1.00	1.00	1.00	1.00	1.00	0.89	0.11	0.10	0.90	2.526	1.276	1.251	0.013	1.032	0.032	0.013	0.896	80	80	80	0.942	80	180			0	0	0	1	1	1	1	1	1	1
20	sub20	Music	HLH	1.00	0.00	0.17	0.67	0.83	0.67	0.83	1.00	1.00	1.00	0.83	1.00	1.00	1.00	1.00	1.00	0.80	0.20	0.00	1.00	3.707	2.865	0.842	1.012	42.551	3.751	1.012	0.850	80	120	120	0.949	80	180			0	0	0	0	0	1	1	1	1	1
20	sub20	Music	LMH	0.80	0.00	0.50	0.67	0.83	1.00	1.00	1.00	1.00	1.00	1.00	1.00	1.00	1.00	1.00	1.00	0.87	0.13	0.20	0.80	1.952	0.842	1.111	-0.135	0.769	-0.263	-0.135	0.850	80	80	80	0.901	80	180			0	0	0	1	1	1	1	1	1	1
20	sub20	Music	LHL	0.90	0.33	0.33	0.83	1.00	1.00	1.00	1.00	1.00	1.00	1.00	1.00	1.00	1.00	1.00	1.00	0.90	0.10	0.10	0.90	2.563	1.282	1.282	0.000	1.000	0.000	0.000	0.900	60	60	60	0.944	60	180			0	0	1	1	1	1	1	1	1	1
20	sub20	Music	HML	0.83	0.17	0.17	0.50	0.83	1.00	1.00	1.00	1.00	1.00	1.00	1.00	1.00	1.00	1.00	1.00	0.84	0.16	0.17	0.83	1.980	0.967	1.013	-0.023	0.956	-0.045	-0.023	0.842	80	80	80	0.904	80	180			0	0	0	1	1	1	1	1	1	1
20	sub20	Music	All	0.88	0.13	0.29	0.67	0.88	0.92	0.96	1.00	1.00	1.00	0.96	1.00	1.00	1.00	1.00	1.00	0.85	0.15	0.12	0.88	2.238	1.189	1.048	0.070	1.171	0.157	0.070	0.860	80	80	80	0.924	80	180			0	0	0	1	1	1	1	1	1	1
21	sub21	Music	HLH	0.93	0.33	0.67	1.00	0.83	1.00	0.67	0.83	1.00	0.83	1.00	1.00	1.00	1.00	0.83	1.00	0.87	0.13	0.07	0.93	2.612	1.501	1.111	0.195	1.665	0.510	0.195	0.883	60	140	140	0.945	60	180			0	0	0	0	0	0	1	1	1	1
21	sub21	Music	LMH	0.93	0.00	0.50	1.00	0.50	1.00	1.00	1.00	1.00	1.00	1.00	1.00	1.00	1.00	1.00	1.00	0.87	0.13	0.07	0.93	2.612	1.501	1.111	0.195	1.665	0.510	0.195	0.883	60	100	100	0.945	60	180			0	0	0	0	1	1	1	1	1	1
21	sub21	Music	LHL	1.00	0.17	0.67	1.00	0.83	1.00	0.67	1.00	1.00	1.00	1.00	1.00	1.00	1.00	1.00	1.00	0.89	0.11	0.00	1.00	4.086	2.865	1.221	0.822	28.786	3.360	0.822	0.917	60	140	140	0.972	60	180			0	0	0	0	0	0	1	1	1	1
21	sub21	Music	HML	0.90	0.17	0.67	0.67	0.67	1.00	0.83	1.00	0.83	1.00	1.00	1.00	1.00	1.00	1.00	1.00	0.86	0.14	0.10	0.90	2.342	1.282	1.061	0.110	1.295	0.259	0.110	0.867	100	100	100	0.931	100	180			0	0	0	0	1	1	1	1	1	1
21	sub21	Music	All	0.94	0.17	0.63	0.92	0.71	1.00	0.79	0.96	0.96	0.96	1.00	1.00	1.00	1.00	0.96	1.00	0.87	0.13	0.06	0.94	2.688	1.564	1.124	0.220	1.808	0.592	0.220	0.888	60	100	100	0.948	60	180			0	0	0	0	1	1	1	1	1	1
22	sub22	Music	HLH	0.90	0.17	1.00	1.00	1.00	1.00	1.00	1.00	1.00	1.00	1.00	1.00	1.00	1.00	1.00	1.00	0.94	0.06	0.10	0.90	2.875	1.282	1.593	-0.156	0.639	-0.448	-0.156	0.933	40	40	40	0.958	40	180			0	1	1	1	1	1	1	1	1	1
22	sub22	Music	LMH	0.87	0.17	1.00	1.00	1.00	1.00	1.00	1.00	0.83	1.00	1.00	1.00	1.00	1.00	1.00	1.00	0.93	0.07	0.13	0.87	2.612	1.111	1.501	-0.195	0.601	-0.510	-0.195	0.917	40	40	40	0.945	40	180			0	1	1	1	1	1	1	1	1	1
22	sub22	Music	LHL	0.97	0.83	1.00	1.00	1.00	1.00	1.00	1.00	1.00	1.00	1.00	1.00	1.00	1.00	1.00	0.83	0.98	0.02	0.03	0.97	3.844	1.834	2.010	-0.088	0.713	-0.338	-0.088	0.975	20	20	20	0.986	20	180			1	1	1	1	1	1	1	1	1	1
22	sub22	Music	HML	0.90	0.50	1.00	1.00	1.00	1.00	1.00	1.00	1.00	1.00	1.00	1.00	1.00	1.00	0.83	1.00	0.96	0.04	0.10	0.90	2.983	1.282	1.701	-0.210	0.535	-0.626	-0.210	0.942	40	40	40	0.961	40	180			0	1	1	1	1	1	1	1	1	1
22	sub22	Music	All	0.91	0.42	1.00	1.00	1.00	1.00	1.00	1.00	0.96	1.00	1.00	1.00	1.00	1.00	0.96	0.96	0.95	0.05	0.09	0.91	3.003	1.331	1.672	-0.171	0.599	-0.513	-0.171	0.942	40	40	40	0.963	40	180			0	1	1	1	1	1	1	1	1	1
23	sub23	Music	HLH	0.97	0.00	0.67	1.00	1.00	1.00	1.00	1.00	1.00	1.00	1.00	1.00	1.00	1.00	1.00	1.00	0.91	0.09	0.03	0.97	3.182	1.834	1.348	0.243	2.167	0.774	0.243	0.925	60	60	60	0.968	60	180			0	0	1	1	1	1	1	1	1	1
23	sub23	Music	LMH	1.00	0.17	0.67	1.00	1.00	1.00	1.00	1.00	1.00	1.00	1.00	1.00	1.00	1.00	1.00	1.00	0.92	0.08	0.00	1.00	4.285	2.865	1.420	0.723	22.118	3.096	0.723	0.942	60	60	60	0.980	60	180			0	0	1	1	1	1	1	1	1	1
23	sub23	Music	LHL	1.00	0.00	0.83	1.00	1.00	1.00	1.00	1.00	1.00	1.00	1.00	1.00	1.00	1.00	1.00	1.00	0.92	0.08	0.00	1.00	4.285	2.865	1.420	0.723	22.118	3.096	0.723	0.942	40	40	40	0.980	40	180			0	1	1	1	1	1	1	1	1	1
23	sub23	Music	HML	0.97	0.17	0.67	1.00	1.00	1.00	1.00	1.00	1.00	1.00	1.00	1.00	1.00	1.00	1.00	1.00	0.92	0.08	0.03	0.97	3.254	1.834	1.420	0.207	1.960	0.673	0.207	0.933	60	60	60	0.971	60	180			0	0	1	1	1	1	1	1	1	1
23	sub23	Music	All	0.98	0.08	0.71	1.00	1.00	1.00	1.00	1.00	1.00	1.00	1.00	1.00	1.00	1.00	1.00	1.00	0.92	0.08	0.02	0.98	3.505	2.104	1.401	0.351	3.423	1.231	0.351	0.935	60	60	60	0.975	60	180			0	0	1	1	1	1	1	1	1	1
2	sub2	Tones	All	0.67	0.58	0.58	0.67	0.33	0.50	0.50	0.75	0.83	0.67	0.75	0.67	0.92	0.83	1.00	1.00	0.71	0.29	0.33	0.67	0.971	0.431	0.540	-0.055	0.948	-0.053	-0.055	0.696	160	240	24	0.771	160	240			0	0	0	0	0	0	0	0	0	0
3	sub3	Tones	All	0.88	0.00	0.08	0.00	0.08	0.00	0.42	0.33	0.17	0.42	0.33	0.67	0.17	0.58	0.50	0.42	0.28	0.72	0.12	0.88	0.602	1.192	-0.589	0.891	1.710	0.536	0.891	0.429	320	320	32	0.691					0	0	0	0	0	0	0	0	0	0
5	sub5	Tones	All	0.87	0.42	0.17	0.42	0.08	0.42	0.08	0.67	0.08	0.42	0.83	0.50	0.58	0.50	0.83	0.75	0.45	0.55	0.13	0.87	0.985	1.111	-0.126	0.618	1.839	0.609	0.618	0.554	200	320	32	0.767		200			0	0	0	0	0	0	0	0	0	0
6	sub6	Tones	All	0.48	0.67	0.67	0.50	0.58	0.42	0.42	0.33	0.25	0.67	0.58	0.42	0.42	0.50	0.50	0.75	0.51	0.49	0.52	0.48	-0.014	-0.042	0.028	-0.035	1.000	0.000	-0.035	0.504	320	320	32	0.494					0	0	0	0	0	0	0	0	0	0
7	sub7	Tones	All	0.42	0.83	0.58	0.75	0.67	0.67	0.42	0.75	0.83	0.92	0.75	0.83	0.92	0.83	1.00	1.00	0.78	0.22	0.58	0.42	0.573	-0.210	0.784	-0.497	0.752	-0.285	-0.497	0.692	20	220	22	0.684	20	180			0	0	0	0	0	0	0	0	0	0
8	sub8	Tones	All	1.00	0.08	0.33	0.08	0.42	0.58	0.58	0.92	0.92	0.75	0.92	1.00	1.00	0.92	1.00	0.92	0.69	0.31	0.00	1.00	3.374	2.865	0.508	1.178	53.281	3.976	1.178	0.771	140	200	20	0.923	140	200			0	0	0	0	0	0	0	0	0	1
9	sub9	Tones	All	0.58	0.58	0.58	0.50	0.50	0.25	0.67	0.75	0.58	0.83	0.75	0.75	0.83	0.75	0.75	0.83	0.66	0.34	0.42	0.58	0.626	0.210	0.415	-0.103	0.938	-0.064	-0.103	0.642	180	300	30	0.697		180			0	0	0	0	0	0	0	0	0	0
10	sub10	Tones	All	0.87	0.25	0.25	0.25	0.42	0.25	0.50	0.58	0.42	0.75	0.92	0.83	0.75	0.92	0.83	1.00	0.59	0.41	0.13	0.87	1.350	1.111	0.239	0.436	1.801	0.588	0.436	0.663	200	260	26	0.827		200			0	0	0	0	0	0	0	0	0	0
11	sub11	Tones	All	0.68	0.42	0.67	0.58	0.50	0.42	0.33	0.42	0.58	0.50	0.75	0.17	0.58	0.75	0.83	0.83	0.56	0.44	0.32	0.68	0.617	0.477	0.140	0.169	1.110	0.104	0.169	0.588	280	280	28	0.695		280			0	0	0	0	0	0	0	0	0	0
12	sub12	Tones	All	0.47	0.58	0.58	0.75	0.75	0.75	0.83	0.75	0.83	0.75	0.67	0.75	0.92	0.83	0.92	0.92	0.77	0.23	0.53	0.47	0.663	-0.084	0.746	-0.415	0.760	-0.275	-0.415	0.696	120	240	24	0.705	120	240			0	0	0	0	0	0	0	0	0	0
14	sub14	Tones	All	0.53	0.50	0.50	0.67	0.58	0.83	0.58	0.92	0.83	0.83	0.83	0.92	0.75	0.92	0.92	0.92	0.77	0.23	0.47	0.53	0.812	0.084	0.728	-0.322	0.770	-0.261	-0.322	0.708	100	260	26	0.738	100	180			0	0	0	0	0	0	0	0	0	0
17	sub17	Tones	All	0.72	0.33	0.58	0.58	0.75	0.33	0.50	0.67	0.58	0.50	0.75	0.67	0.58	0.83	0.83	0.58	0.61	0.39	0.28	0.72	0.841	0.573	0.268	0.153	1.137	0.128	0.153	0.633	260	320	32	0.745		260			0	0	0	0	0	0	0	0	0	0
18	sub18	Tones	All	0.52	0.58	0.58	0.42	0.50	0.83	0.42	0.58	0.83	0.58	0.50	0.83	0.83	0.83	0.75	0.92	0.67	0.33	0.48	0.52	0.473	0.042	0.431	-0.194	0.912	-0.092	-0.194	0.629	100	300	30	0.657	100	220			0	0	0	0	0	0	0	0	0	0
19	sub19	Tones	All	0.57	0.33	0.67	0.58	0.50	0.83	0.67	0.50	0.83	0.92	0.75	1.00	1.00	0.92	1.00	1.00	0.77	0.23	0.43	0.57	0.896	0.168	0.728	-0.280	0.778	-0.251	-0.280	0.717	100	220	22	0.756	100	180			0	0	0	0	0	0	0	0	0	0
20	sub20	Tones	All	0.82	0.25	0.25	0.50	0.42	0.42	0.58	0.58	0.50	0.75	0.92	0.67	0.83	0.92	1.00	0.92	0.63	0.37	0.18	0.82	1.243	0.903	0.341	0.281	1.418	0.349	0.281	0.679	200	240	24	0.815		200			0	0	0	0	0	0	0	0	0	0
21	sub21	Tones	All	0.98	0.00	0.08	0.17	0.08	0.42	0.33	0.67	0.75	0.83	0.50	0.83	0.75	1.00	1.00	0.92	0.56	0.44	0.02	0.98	2.268	2.128	0.140	0.994	9.531	2.255	0.994	0.663	180	260	26	0.880		180			0	0	0	0	0	0	0	0	0	0
22	sub22	Tones	All	0.88	0.25	0.17	0.42	0.42	0.67	0.67	0.67	0.92	0.92	0.92	1.00	0.92	1.00	1.00	1.00	0.73	0.27	0.12	0.88	1.798	1.192	0.606	0.293	1.693	0.527	0.293	0.767	160	160	16	0.883	160	180			0	0	0	0	0	0	0	1	1	1
23	sub23	Tones	All	0.65	0.42	0.25	0.42	0.50	0.50	0.75	0.58	0.83	0.83	0.83	0.92	0.67	0.92	1.00	1.00	0.69	0.31	0.35	0.65	0.894	0.385	0.508	-0.062	0.946	-0.055	-0.062	0.683	160	260	26	0.756	160	180			0	0	0	0	0	0	0	0	0	0
2	sub2	Clicks	All	0.78	0.42	0.42	0.42	0.33	0.75	1.00	1.00	0.92	1.00	1.00	1.00	1.00	1.00	1.00	1.00	0.82	0.18	0.22	0.78	1.686	0.784	0.903	-0.060	0.904	-0.101	-0.060	0.808	120	120	240	0.875	120	180			0	0	0	0	0	1	1	1	1	1
3	sub3	Clicks	All	0.92	0.00	0.00	0.00	0.00	0.25	0.33	0.50	0.58	0.83	0.92	0.92	0.83	1.00	0.92	1.00	0.54	0.46	0.08	0.92	1.481	1.383	0.098	0.643	2.590	0.952	0.643	0.633	180	180	360	0.836		180			0	0	0	0	0	0	0	0	1	1
5	sub5	Clicks	All	0.77	0.50	0.42	0.33	0.50	0.50	0.75	0.83	0.83	0.83	1.00	0.92	1.00	1.00	0.92	1.00	0.76	0.24	0.23	0.77	1.420	0.728	0.692	0.018	1.026	0.025	0.018	0.758	140	140	280	0.843	140	180			0	0	0	0	0	0	1	1	1	1
6	sub6	Clicks	All	0.77	0.25	0.25	0.58	0.25	0.33	0.58	0.50	0.83	0.67	0.75	0.75	0.83	0.75	0.75	0.92	0.60	0.40	0.23	0.77	0.981	0.728	0.253	0.237	1.262	0.233	0.237	0.642	160	300	600	0.772	160	240			0	0	0	0	0	0	0	0	0	0
7	sub7	Clicks	All	0.35	0.58	0.83	0.83	0.75	0.92	0.92	0.83	0.75	0.83	0.92	0.92	0.83	1.00	0.83	1.00	0.85	0.15	0.65	0.35	0.651	-0.385	1.036	-0.711	0.629	-0.463	-0.711	0.725	40	180	360	0.702	40	180			0	0	0	0	0	0	0	0	1	1
8	sub8	Clicks	All	1.00	0.00	0.17	0.25	0.58	0.67	0.58	0.92	1.00	0.92	1.00	0.92	1.00	1.00	0.92	1.00	0.73	0.27	0.00	1.00	3.471	2.865	0.606	1.130	50.460	3.921	1.130	0.796	140	140	280	0.931	140	180			0	0	0	0	0	0	1	1	1	1
9	sub9	Clicks	All	0.78	0.08	0.25	0.33	0.42	0.67	0.83	0.83	0.83	0.92	0.92	0.92	1.00	1.00	1.00	0.92	0.73	0.27	0.22	0.78	1.390	0.784	0.606	0.089	1.131	0.123	0.089	0.742	120	120	240	0.839	120	180			0	0	0	0	0	1	1	1	1	1
10	sub10	Clicks	All	0.77	0.17	0.17	0.50	0.67	0.83	0.92	1.00	0.92	1.00	0.92	1.00	1.00	1.00	1.00	1.00	0.81	0.19	0.23	0.77	1.590	0.728	0.862	-0.067	0.899	-0.106	-0.067	0.796	100	100	200	0.864	100	180			0	0	0	0	1	1	1	1	1	1
11	sub11	Clicks	All	0.67	0.50	0.33	0.58	0.50	0.33	0.50	0.75	0.67	1.00	1.00	0.75	0.92	0.92	0.75	0.67	0.68	0.32	0.33	0.67	0.892	0.431	0.461	-0.015	0.986	-0.014	-0.015	0.675	180	320	640	0.756		180			0	0	0	0	0	0	0	0	0	0
12	sub12	Clicks	All	0.77	0.25	0.17	0.50	0.42	0.83	0.92	1.00	0.83	1.00	1.00	1.00	1.00	1.00	1.00	0.92	0.79	0.21	0.23	0.77	1.530	0.728	0.803	-0.037	0.944	-0.057	-0.037	0.783	100	100	200	0.857	100	180			0	0	0	0	1	1	1	1	1	1
14	sub14	Clicks	All	0.83	0.17	0.33	0.58	0.75	0.83	1.00	1.00	0.92	1.00	1.00	1.00	1.00	1.00	1.00	1.00	0.84	0.16	0.17	0.83	1.957	0.967	0.990	-0.011	0.978	-0.022	-0.011	0.838	100	100	200	0.902	100	180			0	0	0	0	1	1	1	1	1	1
17	sub17	Clicks	All	0.88	0.17	0.25	0.17	0.42	0.50	0.75	0.50	0.67	0.75	0.75	0.75	0.92	0.92	0.92	0.92	0.62	0.38	0.12	0.88	1.503	1.192	0.311	0.440	1.938	0.662	0.440	0.688	240	240	480	0.846		240			0	0	0	0	0	0	0	0	0	0
18	sub18	Clicks	All	0.40	0.33	0.50	0.17	0.58	0.75	0.92	1.00	0.92	1.00	0.92	0.92	0.92	1.00	1.00	1.00	0.79	0.21	0.60	0.40	0.569	-0.253	0.822	-0.538	0.737	-0.306	-0.538	0.696	120	120	240	0.683	120	180			0	0	0	0	0	1	1	1	1	1
19	sub19	Clicks	All	0.80	0.08	0.08	0.17	0.33	0.67	0.83	0.75	0.92	0.75	1.00	0.92	0.92	1.00	1.00	1.00	0.69	0.31	0.20	0.80	1.350	0.842	0.508	0.167	1.252	0.225	0.167	0.721	120	200	400	0.833	120	200			0	0	0	0	0	0	0	0	0	1
20	sub20	Clicks	All	0.57	0.58	0.50	0.67	0.83	1.00	0.92	1.00	0.92	1.00	1.00	1.00	1.00	1.00	1.00	1.00	0.89	0.11	0.43	0.57	1.418	0.168	1.251	-0.541	0.464	-0.768	-0.541	0.813	80	80	160	0.832	80	180			0	0	0	1	1	1	1	1	1	1
21	sub21	Clicks	All	0.97	0.17	0.08	0.42	0.58	0.75	0.92	0.92	0.92	0.92	0.83	0.92	1.00	0.83	0.92	0.92	0.74	0.26	0.03	0.97	2.474	1.834	0.640	0.597	4.379	1.477	0.597	0.796	120	120	240	0.921	120	180			0	0	0	0	0	1	1	1	1	1
22	sub22	Clicks	All	0.83	0.17	0.33	0.50	0.67	0.67	0.75	0.92	1.00	0.92	1.00	1.00	0.92	1.00	0.92	0.92	0.78	0.22	0.17	0.83	1.732	0.967	0.765	0.101	1.192	0.176	0.101	0.792	140	140	280	0.880	140	180			0	0	0	0	0	0	1	1	1	1
23	sub23	Clicks	All	0.78	0.25	0.25	0.50	0.67	0.67	0.83	1.00	0.92	1.00	0.92	1.00	1.00	1.00	1.00	1.00	0.80	0.20	0.22	0.78	1.625	0.784	0.842	-0.029	0.954	-0.047	-0.029	0.796	120	120	240	0.868	120	180			0	0	0	0	0	1	1	1	1	1
2	sub2	Gabors	All	0.87	0.17	0.08	0.42	0.67	1.00	0.92	1.00	0.83	1.00	1.00	1.00	1.00	1.00	1.00	1.00	0.81	0.19	0.13	0.87	1.972	1.111	0.862	0.125	1.279	0.246	0.125	0.821	100	100	200	0.903	100	180			0	0	0	0	1	1	1	1	1	1
3	sub3	Gabors	All	0.98	0.00	0.00	0.33	0.42	0.83	0.83	0.92	1.00	1.00	0.92	1.00	1.00	1.00	1.00	1.00	0.75	0.25	0.02	0.98	2.803	2.128	0.674	0.727	7.666	2.037	0.727	0.808	100	100	200	0.931	100	180			0	0	0	0	1	1	1	1	1	1
5	sub5	Gabors	All	0.83	0.33	0.33	0.33	0.58	0.67	1.00	0.67	0.83	0.75	0.83	1.00	0.75	0.75	0.83	0.83	0.70	0.30	0.17	0.83	1.492	0.967	0.524	0.222	1.392	0.330	0.222	0.733	120	280	560	0.850	120	200			0	0	0	0	0	0	0	0	0	0
6	sub6	Gabors	All	0.57	0.50	0.58	0.50	0.50	0.58	0.75	0.75	1.00	0.83	0.92	0.67	1.00	1.00	1.00	0.75	0.76	0.24	0.43	0.57	0.860	0.168	0.692	-0.262	0.798	-0.225	-0.262	0.708	160	320	640	0.749	160	180			0	0	0	0	0	0	0	0	0	0
7	sub7	Gabors	All	0.78	0.25	0.42	0.50	0.50	0.58	0.92	1.00	0.92	1.00	1.00	1.00	1.00	1.00	1.00	1.00	0.81	0.19	0.22	0.78	1.645	0.784	0.862	-0.039	0.938	-0.064	-0.039	0.800	120	120	240	0.871	120	180			0	0	0	0	0	1	1	1	1	1
8	sub8	Gabors	All	1.00	0.92	0.92	1.00	1.00	1.00	0.92	1.00	1.00	1.00	0.92	1.00	1.00	0.92	1.00	1.00	0.97	0.03	0.00	1.00	4.780	2.865	1.915	0.475	9.701	2.272	0.475	0.979	20	20	40	0.993	20	180			1	1	1	1	1	1	1	1	1	1
9	sub9	Gabors	All	0.85	0.25	0.17	0.25	0.17	0.50	0.67	0.75	0.83	1.00	0.83	0.83	0.92	1.00	1.00	1.00	0.68	0.32	0.15	0.85	1.498	1.036	0.461	0.287	1.538	0.431	0.287	0.721	160	160	320	0.850	160	180			0	0	0	0	0	0	0	1	1	1
10	sub10	Gabors	All	0.95	0.00	0.25	0.17	0.67	0.58	0.75	0.83	0.92	0.92	0.83	1.00	1.00	1.00	1.00	1.00	0.73	0.27	0.05	0.95	2.251	1.645	0.606	0.519	3.219	1.169	0.519	0.783	140	140	280	0.911	140	180			0	0	0	0	0	0	1	1	1	1
11	sub11	Gabors	All	0.58	0.33	0.42	0.25	0.33	0.92	0.50	0.92	0.83	0.75	0.67	0.83	0.83	1.00	1.00	1.00	0.71	0.29	0.42	0.58	0.751	0.210	0.540	-0.165	0.883	-0.124	-0.165	0.675	100	220	440	0.726	100	220			0	0	0	0	0	0	0	0	0	0
12	sub12	Gabors	All	0.85	0.50	0.58	0.75	0.58	0.75	0.83	0.92	1.00	0.92	1.00	1.00	1.00	1.00	1.00	1.00	0.86	0.14	0.15	0.85	2.097	1.036	1.061	-0.012	0.975	-0.025	-0.012	0.854	120	120	240	0.914	120	180			0	0	0	0	0	1	1	1	1	1
14	sub14	Gabors	All	0.73	0.33	0.33	0.58	0.50	0.58	0.83	0.92	0.67	0.83	0.92	1.00	1.00	1.00	1.00	0.92	0.76	0.24	0.27	0.73	1.333	0.623	0.710	-0.043	0.944	-0.058	-0.043	0.754	120	180	360	0.831	120	180			0	0	0	0	0	0	0	0	1	1
17	sub17	Gabors	All	0.90	0.25	0.17	0.17	0.33	0.58	0.67	0.83	0.67	0.92	0.92	0.92	0.92	1.00	1.00	1.00	0.69	0.31	0.10	0.90	1.774	1.282	0.493	0.394	2.013	0.700	0.394	0.742	140	180	360	0.877	140	180			0	0	0	0	0	0	0	0	1	1
18	sub18	Gabors	All	0.80	0.42	0.33	0.42	0.50	0.75	1.00	0.83	1.00	0.92	1.00	0.92	0.92	1.00	1.00	1.00	0.80	0.20	0.20	0.80	1.683	0.842	0.842	0.000	1.000	0.000	0.000	0.800	120	120	240	0.875	120	180			0	0	0	0	0	1	1	1	1	1
19	sub19	Gabors	All	0.87	0.00	0.42	0.50	0.50	0.33	0.67	0.92	0.92	0.92	0.92	1.00	1.00	1.00	1.00	1.00	0.74	0.26	0.13	0.87	1.751	1.111	0.640	0.235	1.510	0.412	0.235	0.771	140	140	280	0.880	140	180			0	0	0	0	0	0	1	1	1	1
20	sub20	Gabors	All	0.88	0.08	0.00	0.67	0.75	0.75	1.00	1.00	1.00	1.00	1.00	1.00	1.00	1.00	1.00	0.92	0.81	0.19	0.12	0.88	2.074	1.192	0.882	0.155	1.379	0.321	0.155	0.829	120	120	240	0.911	120	180			0	0	0	0	0	1	1	1	1	1
21	sub21	Gabors	All	1.00	0.17	0.67	1.00	1.00	1.00	1.00	1.00	1.00	1.00	1.00	1.00	1.00	1.00	1.00	1.00	0.92	0.08	0.00	1.00	4.285	2.865	1.420	0.723	22.118	3.096	0.723	0.942	60	60	120	0.980	60	180			0	0	1	1	1	1	1	1	1	1
22	sub22	Gabors	All	0.60	0.33	0.42	0.58	0.58	0.75	0.75	0.92	0.92	0.92	0.92	1.00	1.00	0.92	1.00	0.92	0.79	0.21	0.40	0.60	1.075	0.253	0.822	-0.284	0.737	-0.306	-0.284	0.746	140	140	280	0.788	140	180			0	0	0	0	0	0	1	1	1	1
23	sub23	Gabors	All	0.95	0.08	0.33	0.33	0.17	0.50	0.67	0.83	1.00	1.00	1.00	1.00	0.92	1.00	1.00	1.00	0.72	0.28	0.05	0.95	2.234	1.645	0.589	0.528	3.251	1.179	0.528	0.779	140	140	280	0.910	140	180			0	0	0	0	0	0	1	1	1	1
[truncated: 2 more columns]
