# Supplementary material for: Evidence for Shared Cognitive Processing of Pitch in Music and Language
Source: PLoS One. 2013 Aug 15;8(8):e73372. doi: 10.1371/journal.pone.0073372 (PMC3744486; doi:10.1371/journal.pone.0073372)
Supplement: Archive S4 — Aggregated Participant Behavioral Data. This archive (.zip) contains two spreadsheets (.ods) summarizing individual participants' performance on the various dependent measures. (ZIP) [file pone.0073372.s004.zip › Experiment-Data-Format2.ods]

## Sheet: Sheet1
Subject	lang.A.prime	mus.A.prime	tones.A.prime	clicks.A.prime	gabors.A.prime	lang.d.prime	lang.sdt.B	lang.sdt.D	lang.sdt.C	lang.sdt.beta	lang.sdt.lnbeta	lang.sdt.c	lang.acc.overall	lang.thresh.fp	lang.thresh.rp	lang.thresh.rp.real	mus.d.prime	mus.sdt.B	mus.sdt.D	mus.sdt.C	mus.sdt.beta	mus.sdt.lnbeta	mus.sdt.c	mus.acc.overall	mus.thresh.fp	mus.thresh.rp	mus.thresh.rp.real	tones.d.prime	tones.sdt.B	tones.sdt.D	tones.sdt.C	tones.sdt.beta	tones.sdt.lnbeta	tones.sdt.c	tones.acc.overall	tones.thresh.fp	tones.thresh.rp	tones.thresh.rp.real	clicks.d.prime	clicks.sdt.B	clicks.sdt.D	clicks.sdt.C	clicks.sdt.beta	clicks.sdt.lnbeta	clicks.sdt.c	clicks.acc.overall	clicks.thresh.fp	clicks.thresh.rp	clicks.thresh.rp.real
sub2	0.850	0.870	0.771	0.875	0.903	1.474	0.728	0.746	-0.009	0.987	-0.013	-0.009	0.771	100	140	140	1.650	0.648	1.001	-0.176	0.747	-0.291	-0.176	0.817	100	100	100	0.971	0.431	0.540	-0.055	0.948	-0.053	-0.055	0.696	160	240	24	1.686	0.784	0.903	-0.060	0.904	-0.101	-0.060	0.808	120	120	240
sub3	0.835	0.886	0.691	0.836	0.931	1.492	1.436	0.056	0.690	2.799	1.029	0.690	0.623	200	260	260	2.110	1.820	0.289	0.765	5.025	1.614	0.765	0.702	140	300	300	0.602	1.192	-0.589	0.891	1.710	0.536	0.891	0.429	320	320	32	1.481	1.383	0.098	0.643	2.590	0.952	0.643	0.633	180	180	360
sub5	0.886	0.908	0.767	0.843	0.850	2.046	1.720	0.326	0.697	4.163	1.426	0.697	0.710	180	220	220	2.321	1.820	0.501	0.660	4.623	1.531	0.660	0.760	140	240	240	0.985	1.111	-0.126	0.618	1.839	0.609	0.618	0.554	200	320	32	1.420	0.728	0.692	0.018	1.026	0.025	0.018	0.758	140	140	280
sub6	0.708	0.713	0.494	0.772	0.749	0.670	0.431	0.239	0.096	1.066	0.064	0.096	0.613	220	320	320	0.694	0.105	0.589	-0.242	0.845	-0.168	-0.242	0.677	200	300	300	-0.014	-0.042	0.028	-0.035	1.000	0.000	-0.035	0.504	320	320	32	0.981	0.728	0.253	0.237	1.262	0.233	0.237	0.642	160	300	600
sub7	0.707	0.700	0.684	0.702	0.871	0.668	-0.042	0.710	-0.376	0.778	-0.251	-0.376	0.692	120	160	160	0.641	-0.210	0.852	-0.531	0.711	-0.340	-0.531	0.706	60	220	220	0.573	-0.210	0.784	-0.497	0.752	-0.285	-0.497	0.692	20	220	22	0.651	-0.385	1.036	-0.711	0.629	-0.463	-0.711	0.725	40	180	360
sub8	0.942	0.952	0.923	0.931	0.993	3.602	2.865	0.737	1.064	46.213	3.833	1.064	0.827	100	140	140	2.824	1.726	1.098	0.314	2.427	0.887	0.314	0.888	60	60	60	3.374	2.865	0.508	1.178	53.281	3.976	1.178	0.771	140	200	20	3.471	2.865	0.606	1.130	50.460	3.921	1.130	0.796	140	140	280
sub9	0.874	0.920	0.697	0.839	0.850	1.707	1.150	0.557	0.297	1.660	0.507	0.297	0.752	160	160	160	2.213	1.331	0.882	0.224	1.643	0.496	0.224	0.835	80	80	80	0.626	0.210	0.415	-0.103	0.938	-0.064	-0.103	0.642	180	300	30	1.390	0.784	0.606	0.089	1.131	0.123	0.089	0.742	120	120	240
sub10	0.956	0.986	0.827	0.864	0.911	2.944	1.820	1.124	0.348	2.787	1.025	0.348	0.894	80	80	80	4.032	2.330	1.701	0.314	3.553	1.268	0.314	0.965	40	40	40	1.350	1.111	0.239	0.436	1.801	0.588	0.436	0.663	200	260	26	1.590	0.728	0.862	-0.067	0.899	-0.106	-0.067	0.796	100	100	200
sub11	0.724	0.806	0.695	0.756	0.726	0.742	0.431	0.311	0.060	1.045	0.044	0.060	0.633	280	280	280	1.175	0.812	0.363	0.225	1.302	0.264	0.225	0.679	220	280	280	0.617	0.477	0.140	0.169	1.110	0.104	0.169	0.588	280	280	28	0.892	0.431	0.461	-0.015	0.986	-0.014	-0.015	0.675	180	320	640
sub12	0.938	0.947	0.705	0.857	0.914	3.557	2.865	0.692	1.087	47.721	3.865	1.087	0.817	120	160	160	2.695	1.635	1.061	0.287	2.168	0.774	0.287	0.879	80	80	80	0.663	-0.084	0.746	-0.415	0.760	-0.275	-0.415	0.696	120	240	24	1.530	0.728	0.803	-0.037	0.944	-0.057	-0.037	0.783	100	100	200
sub14	0.901	0.912	0.738	0.902	0.831	2.050	1.436	0.614	0.411	2.321	0.842	0.411	0.779	120	120	120	2.095	1.192	0.903	0.145	1.354	0.303	0.145	0.833	100	100	100	0.812	0.084	0.728	-0.322	0.770	-0.261	-0.322	0.708	100	260	26	1.957	0.967	0.990	-0.011	0.978	-0.022	-0.011	0.838	100	100	200
sub17	0.927	0.927	0.745	0.846	0.877	2.537	1.827	0.710	0.559	4.124	1.417	0.559	0.813	120	120	120	2.339	1.436	0.903	0.267	1.865	0.623	0.267	0.844	100	100	100	0.841	0.573	0.268	0.153	1.137	0.128	0.153	0.633	260	320	32	1.503	1.192	0.311	0.440	1.938	0.662	0.440	0.688	240	240	480
sub18	0.863	0.967	0.657	0.683	0.875	1.591	1.001	0.589	0.206	1.388	0.328	0.206	0.752	140	140	140	3.158	1.827	1.331	0.248	2.189	0.784	0.248	0.923	60	60	60	0.473	0.042	0.431	-0.194	0.912	-0.092	-0.194	0.629	100	300	30	0.569	-0.253	0.822	-0.538	0.737	-0.306	-0.538	0.696	120	120	240
sub19	0.900	0.942	0.756	0.833	0.880	1.953	1.150	0.803	0.174	1.404	0.340	0.174	0.810	80	80	80	2.526	1.276	1.251	0.013	1.032	0.032	0.013	0.896	80	80	80	0.896	0.168	0.728	-0.280	0.778	-0.251	-0.280	0.717	100	220	22	1.350	0.842	0.508	0.167	1.252	0.225	0.167	0.721	120	200	400
sub20	0.920	0.924	0.815	0.832	0.911	2.231	1.380	0.852	0.264	1.802	0.589	0.264	0.831	100	100	100	2.238	1.189	1.048	0.070	1.171	0.157	0.070	0.860	80	80	80	1.243	0.903	0.341	0.281	1.418	0.349	0.281	0.679	200	240	24	1.418	0.168	1.251	-0.541	0.464	-0.768	-0.541	0.813	80	80	160
sub21	0.927	0.948	0.880	0.921	0.980	2.386	1.564	0.822	0.371	2.425	0.886	0.371	0.831	100	100	100	2.688	1.564	1.124	0.220	1.808	0.592	0.220	0.888	60	100	100	2.268	2.128	0.140	0.994	9.531	2.255	0.994	0.663	180	260	26	2.474	1.834	0.640	0.597	4.379	1.477	0.597	0.796	120	120	240
sub22	0.945	0.963	0.883	0.880	0.788	2.575	1.192	1.383	-0.096	0.782	-0.246	-0.096	0.908	60	60	60	3.003	1.331	1.672	-0.171	0.599	-0.513	-0.171	0.942	40	40	40	1.798	1.192	0.606	0.293	1.693	0.527	0.293	0.767	160	160	16	1.732	0.967	0.765	0.101	1.192	0.176	0.101	0.792	140	140	280
sub23	0.896	0.975	0.756	0.868	0.910	1.891	0.901	0.990	-0.045	0.919	-0.084	-0.045	0.833	80	80	80	3.505	2.104	1.401	0.351	3.423	1.231	0.351	0.935	60	60	60	0.894	0.385	0.508	-0.062	0.946	-0.055	-0.062	0.683	160	260	26	1.625	0.784	0.842	-0.029	0.954	-0.047	-0.029	0.796	120	120	240
[truncated: 2 more columns]
